# Supplementary material for: Risk factors of methicillin-resistant Staphylococcus aureus colonization in the nasal cavity of people living with HIV: a cross-sectional study from Dongyang hospital, Zhejiang Province
Source: Front Microbiol. 2025 Aug 13;16:1634460. doi: 10.3389/fmicb.2025.1634460 (PMC12380835; doi:10.3389/fmicb.2025.1634460)
Supplement: Supplementary file 1 [file Data_Sheet_1.csv]

P900	23	M	Negative	-	Yes	Homosexual	No	No	No	635	<50	48	Single	College	No	No	Private	Minority	No	No	No	No	No	No	No	1	No
P901	67	M	Positive	MRSA	No	Heterosexual	Yes	Yes	Yes	170	84000	0	Married	Primary	Yes	No	Shared	Han	No	Yes	Yes	Yes	Yes	Yes	Yes	2	No
P902	46	F	Positive	MSSA	Yes	Heterosexual	No	No	Yes	485	<50	36	Married	High School	No	No	Private	Han	No	No	No	No	No	No	Yes	4	No
P903	77	M	Positive	MRSA	No	IDU+Sexual	Yes	Yes	Yes	150	103000	0	Divorced	Primary	Yes	Yes	Shared	Han	Yes	Yes	Yes	Yes	Yes	Yes	Yes	1	Yes
P904	41	M	Positive	MSSA	Yes	IDU+Sexual	No	No	No	465	<50	42	Single	High School	Yes	Yes	Shared	Han	Yes	No	No	No	No	No	Yes	4	Yes
P905	33	F	Negative	-	Yes	Heterosexual	No	No	No	555	<50	54	Single	College	No	No	Private	Han	No	No	No	No	No	No	No	1	No
P906	66	F	Positive	MSSA	Yes	Heterosexual	No	Yes	No	400	<50	24	Married	Junior High	No	No	Private	Han	No	No	No	No	Yes	No	No	3	No
P907	82	M	Positive	MRSA	No	Heterosexual	Yes	Yes	Yes	125	92000	0	Widowed	Primary	No	No	Private	Han	No	Yes	Yes	Yes	Yes	Yes	Yes	1	No
P908	39	M	Positive	MSSA	Yes	IDU+Sexual	No	No	Yes	475	<50	30	Single	High School	No	Yes	Shared	Han	Yes	No	Yes	No	No	No	Yes	5	Yes
P909	24	F	Negative	-	Yes	Heterosexual	No	No	No	620	<50	60	Single	College	No	No	Private	Minority	No	No	No	No	No	No	No	1	No
P910	72	F	Positive	MRSA	Yes	Heterosexual	Yes	Yes	Yes	265	5800	3	Widowed	Junior High	No	No	Private	Han	No	No	Yes	Yes	Yes	Yes	Yes	1	No
P911	56	M	Positive	MSSA	Yes	Heterosexual	No	No	Yes	420	<50	18	Married	Junior High	Yes	No	Private	Han	No	No	No	No	No	No	Yes	2	No
P912	78	M	Positive	MRSA	No	IDU+Sexual	Yes	Yes	Yes	145	100000	0	Divorced	Primary	Yes	Yes	Shared	Han	Yes	Yes	Yes	Yes	No	Yes	Yes	1	Yes
P913	44	F	Positive	MSSA	Yes	Heterosexual	No	No	No	490	<50	48	Married	High School	No	No	Private	Han	No	No	No	No	No	No	No	3	No
P914	35	M	Negative	-	Yes	Homosexual	No	No	No	560	<50	36	Single	College	No	No	Private	Han	No	No	No	No	No	No	No	1	No
P915	68	M	Positive	MRSA	Yes	Heterosexual	Yes	No	Yes	280	3600	9	Married	Junior High	Yes	No	Private	Han	No	No	Yes	Yes	Yes	Yes	Yes	4	No
P916	51	F	Positive	MSSA	Yes	Heterosexual	No	No	Yes	435	<50	42	Married	High School	No	No	Private	Han	No	No	No	No	No	No	Yes	4	No
P917	79	M	Positive	MRSA	No	IDU+Sexual	Yes	Yes	Yes	135	105000	0	Divorced	Primary	Yes	Yes	Shared	Han	Yes	Yes	Yes	Yes	Yes	Yes	Yes	1	Yes
P918	42	M	Positive	MSSA	Yes	Homosexual	No	No	No	525	<50	54	Single	High School	No	No	Private	Minority	No	No	No	No	No	No	No	2	No
P919	64	F	Positive	MSSA	Yes	Heterosexual	No	Yes	Yes	385	<50	24	Widowed	Junior High	No	No	Private	Han	No	No	No	No	Yes	No	Yes	1	No
P920	84	M	Positive	MRSA	No	Heterosexual	Yes	Yes	No	120	91000	0	Widowed	Primary	No	No	Private	Han	No	Yes	No	Yes	Yes	Yes	Yes	1	No
P921	27	M	Negative	-	Yes	Homosexual	No	No	No	615	<50	60	Single	College	No	No	Private	Han	No	No	No	No	No	No	No	1	No
P922	59	F	Positive	MSSA	Yes	Heterosexual	No	No	Yes	415	<50	30	Married	Junior High	No	No	Private	Han	No	No	No	No	No	No	Yes	3	No
P923	73	M	Positive	MRSA	Yes	IDU+Sexual	Yes	Yes	Yes	270	6200	6	Divorced	Junior High	Yes	Yes	Shared	Han	Yes	No	Yes	Yes	No	Yes	Yes	1	Yes
P924	48	M	Positive	MSSA	Yes	Homosexual	No	No	Yes	445	<50	18	Single	High School	No	No	Private	Han	No	No	No	No	No	No	Yes	2	No
P925	30	F	Negative	-	Yes	Heterosexual	No	No	No	580	<50	48	Married	College	No	No	Private	Han	No	No	No	No	No	No	No	4	No
P926	71	M	Positive	MRSA	No	Heterosexual	Yes	Yes	Yes	160	88000	0	Married	Primary	Yes	No	Shared	Han	No	Yes	Yes	Yes	Yes	Yes	Yes	2	No
P927	45	F	Positive	MSSA	Yes	Heterosexual	No	No	No	500	<50	36	Married	High School	No	No	Private	Han	No	No	No	No	No	No	No	3	No
P928	80	F	Positive	MRSA	No	IDU+Sexual	Yes	Yes	Yes	140	102000	0	Divorced	Primary	Yes	Yes	Shared	Han	Yes	Yes	Yes	Yes	Yes	Yes	Yes	1	Yes
P929	37	M	Positive	MSSA	Yes	IDU+Sexual	No	No	Yes	470	<50	42	Single	High School	No	Yes	Shared	Han	Yes	No	No	No	No	No	Yes	5	Yes
P930	62	M	Positive	MSSA	Yes	Heterosexual	No	Yes	No	395	<50	54	Married	Junior High	Yes	No	Private	Han	No	No	No	No	Yes	No	No	2	No
P931	86	F	Positive	MRSA	No	Heterosexual	Yes	Yes	Yes	110	94000	0	Widowed	Primary	No	No	Private	Han	No	Yes	Yes	Yes	Yes	Yes	Yes	1	No
P932	25	F	Negative	-	Yes	Heterosexual	No	No	No	625	<50	42	Single	College	No	No	Private	Minority	No	No	No	No	No	No	No	1	No
P933	58	M	Positive	MSSA	Yes	Heterosexual	No	No	No	425	<50	24	Married	Junior High	No	No	Private	Han	No	No	No	No	No	No	No	3	No
P934	75	F	Positive	MRSA	No	Heterosexual	Yes	Yes	No	165	85000	0	Widowed	Primary	No	No	Private	Han	No	Yes	No	Yes	Yes	Yes	Yes	1	No
P935	50	M	Positive	MSSA	Yes	IDU+Sexual	No	No	Yes	440	<50	30	Divorced	High School	Yes	Yes	Shared	Han	Yes	No	Yes	No	No	No	Yes	2	Yes
P936	32	M	Negative	-	Yes	Homosexual	No	No	No	565	<50	60	Single	College	No	No	Private	Han	No	No	No	No	No	No	No	1	No
P937	69	F	Positive	MRSA	Yes	Heterosexual	Yes	No	Yes	290	2200	12	Married	Junior High	No	No	Private	Han	No	No	Yes	Yes	Yes	Yes	Yes	4	No
P938	53	M	Positive	MSSA	Yes	Homosexual	No	No	No	430	<50	18	Single	High School	No	No	Private	Han	No	No	No	No	No	No	No	2	No
P939	77	M	Positive	MRSA	No	IDU+Sexual	Yes	Yes	Yes	155	98000	0	Divorced	Primary	Yes	Yes	Shared	Han	Yes	Yes	Yes	Yes	Yes	Yes	Yes	1	Yes
P940	40	F	Positive	MSSA	Yes	Heterosexual	No	No	Yes	485	<50	36	Married	High School	No	No	Private	Han	No	No	No	No	No	No	Yes	4	No
P941	28	M	Negative	-	Yes	Homosexual	No	No	No	595	<50	48	Single	College	No	No	Private	Minority	No	No	No	No	No	No	No	1	No
P942	67	F	Positive	MSSA	Yes	Heterosexual	No	Yes	Yes	390	<50	42	Widowed	Junior High	No	No	Private	Han	No	No	No	No	Yes	No	Yes	1	No
P943	81	M	Positive	MRSA	No	Heterosexual	Yes	Yes	Yes	130	90000	0	Widowed	Primary	No	No	Private	Han	No	Yes	Yes	Yes	Yes	Yes	Yes	1	No
P944	46	M	Positive	MSSA	Yes	IDU+Sexual	No	No	No	455	<50	54	Single	High School	Yes	Yes	Shared	Han	Yes	No	No	No	No	No	Yes	4	Yes
P945	34	F	Negative	-	Yes	Heterosexual	No	No	No	550	<50	36	Married	College	No	No	Private	Han	No	No	No	No	No	No	No	3	No
P946	72	M	Positive	MRSA	Yes	IDU+Sexual	Yes	Yes	Yes	275	4600	9	Divorced	Junior High	Yes	Yes	Shared	Han	Yes	No	Yes	Yes	No	Yes	Yes	1	Yes
P947	55	F	Positive	MSSA	Yes	Heterosexual	No	No	Yes	420	<50	24	Married	Junior High	No	No	Private	Han	No	No	No	No	No	No	Yes	2	No
P948	78	F	Positive	MRSA	No	Heterosexual	Yes	Yes	Yes	150	96000	0	Widowed	Primary	Yes	No	Shared	Han	No	Yes	Yes	Yes	Yes	Yes	Yes	1	No
P949	49	M	Positive	MSSA	Yes	IDU+Sexual	No	No	Yes	445	<50	30	Divorced	High School	Yes	Yes	Shared	Han	Yes	No	Yes	No	No	No	Yes	5	Yes
P950	23	F	Negative	-	Yes	Heterosexual	No	No	No	640	<50	60	Single	College	No	No	Private	Han	No	No	No	No	No	No	No	1	No
P951	70	M	Positive	MRSA	No	Heterosexual	Yes	Yes	No	175	82000	0	Married	Primary	No	No	Private	Han	No	Yes	No	Yes	Yes	Yes	Yes	3	No
P952	43	M	Positive	MSSA	Yes	Homosexual	No	No	Yes	440	<50	18	Single	High School	No	No	Private	Minority	No	No	No	No	No	No	Yes	2	No
P953	83	F	Positive	MRSA	Yes	IDU+Sexual	Yes	No	Yes	285	3200	3	Divorced	Junior High	Yes	Yes	Shared	Han	Yes	No	Yes	Yes	Yes	Yes	Yes	1	Yes
P954	36	F	Positive	MSSA	Yes	Heterosexual	No	No	No	495	<50	48	Married	High School	No	No	Private	Han	No	No	No	No	No	No	No	4	No
P955	26	M	Negative	-	Yes	Homosexual	No	No	No	610	<50	54	Single	College	No	No	Private	Han	No	No	No	No	No	No	No	1	No
P956	65	M	Positive	MSSA	Yes	Heterosexual	No	Yes	No	405	<50	36	Married	Junior High	Yes	No	Private	Han	No	No	No	No	Yes	No	No	3	No
P957	80	M	Positive	MRSA	No	IDU+Sexual	Yes	Yes	Yes	145	104000	0	Widowed	Primary	Yes	Yes	Shared	Han	Yes	Yes	Yes	Yes	No	Yes	Yes	1	Yes
P958	47	F	Positive	MSSA	Yes	Heterosexual	No	No	Yes	450	<50	42	Married	High School	No	No	Private	Han	No	No	No	No	No	No	Yes	4	No
P959	31	M	Negative	-	Yes	Homosexual	No	No	No	585	<50	60	Single	College	No	No	Private	Minority	No	No	No	No	No	No	No	1	No
P960	71	F	Positive	MRSA	Yes	Heterosexual	Yes	Yes	Yes	270	5400	6	Widowed	Junior High	No	No	Private	Han	No	No	Yes	Yes	Yes	Yes	Yes	1	No
P961	54	M	Positive	MSSA	Yes	Homosexual	No	No	No	435	<50	24	Single	High School	No	No	Private	Han	No	No	No	No	No	No	No	2	No
P962	76	M	Positive	MRSA	No	IDU+Sexual	Yes	Yes	Yes	160	100000	0	Divorced	Primary	Yes	Yes	Shared	Han	Yes	Yes	Yes	Yes	Yes	Yes	Yes	1	Yes
P963	38	F	Positive	MSSA	Yes	Heterosexual	No	No	Yes	480	<50	30	Married	High School	No	No	Private	Han	No	No	No	No	No	No	Yes	3	No
P964	60	M	Positive	MSSA	Yes	Heterosexual	No	Yes	Yes	395	<50	18	Married	Junior High	No	No	Private	Han	No	No	No	No	Yes	No	Yes	2	No
P965	85	F	Positive	MRSA	No	Heterosexual	Yes	Yes	Yes	115	93000	0	Widowed	Primary	No	No	Private	Han	No	Yes	Yes	Yes	Yes	Yes	Yes	1	No
P966	29	M	Negative	-	Yes	Homosexual	No	No	No	575	<50	48	Single	College	No	No	Private	Han	No	No	No	No	No	No	No	1	No
P967	57	F	Positive	MSSA	Yes	Heterosexual	No	No	No	425	<50	36	Married	Junior High	Yes	No	Private	Han	No	No	No	No	No	No	No	4	No
P968	74	M	Positive	MRSA	Yes	IDU+Sexual	Yes	Yes	Yes	265	6400	12	Divorced	Junior High	Yes	Yes	Shared	Han	Yes	No	Yes	Yes	Yes	Yes	Yes	1	Yes
P969	51	M	Positive	MSSA	Yes	Homosexual	No	No	Yes	430	<50	54	Single	High School	No	No	Private	Minority	No	No	No	No	No	No	Yes	2	No
P970	35	F	Negative	-	Yes	Heterosexual	No	No	No	560	<50	42	Married	College	No	No	Private	Han	No	No	No	No	No	No	No	4	No
P971	68	M	Positive	MRSA	No	Heterosexual	Yes	Yes	No	170	86000	0	Married	Primary	Yes	No	Shared	Han	No	Yes	No	Yes	Yes	Yes	Yes	2	No
P972	42	F	Positive	MSSA	Yes	Heterosexual	No	No	Yes	475	<50	24	Married	High School	No	No	Private	Han	No	No	No	No	No	No	Yes	3	No
P973	79	F	Positive	MRSA	No	IDU+Sexual	Yes	Yes	Yes	155	101000	0	Divorced	Primary	Yes	Yes	Shared	Han	Yes	Yes	Yes	Yes	No	Yes	Yes	1	Yes
P974	44	M	Positive	MSSA	Yes	IDU+Sexual	No	No	No	460	<50	30	Single	High School	No	Yes	Shared	Han	Yes	No	No	No	No	No	Yes	5	Yes
P975	25	F	Negative	-	Yes	Heterosexual	No	No	No	615	<50	60	Single	College	No	No	Private	Han	No	No	No	No	No	No	No	1	No
P976	66	M	Positive	MSSA	Yes	Heterosexual	No	Yes	Yes	400	<50	18	Married	Junior High	Yes	No	Private	Han	No	No	No	No	Yes	No	Yes	2	No
P977	82	M	Positive	MRSA	No	Heterosexual	Yes	Yes	Yes	125	95000	0	Widowed	Primary	No	No	Private	Han	No	Yes	Yes	Yes	Yes	Yes	Yes	1	No
P978	39	M	Positive	MSSA	Yes	Homosexual	No	No	No	535	<50	48	Single	College	No	No	Private	Han	No	No	No	No	No	No	No	1	No
P979	63	F	Positive	MSSA	Yes	Heterosexual	No	No	Yes	390	<50	36	Widowed	Junior High	No	No	Private	Han	No	No	No	No	No	No	Yes	1	No
P980	87	M	Positive	MRSA	Yes	IDU+Sexual	Yes	Yes	Yes	255	6600	3	Divorced	Primary	Yes	Yes	Shared	Han	Yes	No	Yes	Yes	Yes	Yes	Yes	1	Yes
P981	30	F	Negative	-	Yes	Heterosexual	No	No	No	580	<50	54	Married	College	No	No	Private	Minority	No	No	No	No	No	No	No	3	No
P982	55	M	Positive	MSSA	Yes	Heterosexual	No	No	Yes	420	<50	42	Married	Junior High	No	No	Private	Han	No	No	No	No	No	No	Yes	4	No
P983	73	F	Positive	MRSA	No	Heterosexual	Yes	Yes	Yes	165	88000	0	Widowed	Primary	No	No	Private	Han	No	Yes	Yes	Yes	Yes	Yes	Yes	1	No
P984	46	M	Positive	MSSA	Yes	IDU+Sexual	No	No	Yes	455	<50	24	Divorced	High School	Yes	Yes	Shared	Han	Yes	No	Yes	No	No	No	Yes	2	Yes
P985	27	M	Negative	-	Yes	Homosexual	No	No	No	605	<50	60	Single	College	No	No	Private	Han	No	No	No	No	No	No	No	1	No
P986	69	M	Positive	MRSA	Yes	Heterosexual	Yes	No	Yes	280	3800	9	Married	Junior High	Yes	No	Private	Han	No	No	Yes	Yes	Yes	Yes	Yes	3	No
P987	52	F	Positive	MSSA	Yes	Heterosexual	No	No	No	430	<50	30	Married	High School	No	No	Private	Han	No	No	No	No	No	No	No	4	No
P988	78	M	Positive	MRSA	No	IDU+Sexual	Yes	Yes	Yes	145	102000	0	Divorced	Primary	Yes	Yes	Shared	Han	Yes	Yes	Yes	Yes	Yes	Yes	Yes	1	Yes
P989	41	M	Positive	MSSA	Yes	IDU+Sexual	No	No	Yes	465	<50	18	Single	High School	No	Yes	Shared	Han	Yes	No	No	No	No	No	Yes	4	Yes
P990	61	F	Positive	MSSA	Yes	Heterosexual	No	Yes	No	385	<50	36	Married	Junior High	No	No	Private	Han	No	No	No	No	Yes	No	No	2	No
P991	84	M	Positive	MRSA	No	Heterosexual	Yes	Yes	Yes	120	91000	0	Widowed	Primary	No	No	Private	Han	No	Yes	Yes	Yes	Yes	Yes	Yes	1	No
P992	33	F	Negative	-	Yes	Heterosexual	No	No	No	560	<50	48	Single	College	No	No	Private	Minority	No	No	No	No	No	No	No	1	No
P993	58	M	Positive	MSSA	Yes	Heterosexual	No	No	Yes	415	<50	54	Married	Junior High	Yes	No	Private	Han	No	No	No	No	No	No	Yes	3	No
P994	75	F	Positive	MRSA	Yes	IDU+Sexual	Yes	Yes	Yes	270	5200	6	Divorced	Junior High	Yes	Yes	Shared	Han	Yes	No	Yes	Yes	No	Yes	Yes	1	Yes
P995	49	M	Positive	MSSA	Yes	Homosexual	No	No	No	440	<50	42	Single	High School	No	No	Private	Han	No	No	No	No	No	No	No	2	No
P996	24	F	Negative	-	Yes	Heterosexual	No	No	No	635	<50	60	Single	College	No	No	Private	Han	No	No	No	No	No	No	No	1	No
P997	70	M	Positive	MRSA	No	Heterosexual	Yes	Yes	Yes	160	85000	0	Married	Primary	Yes	No	Shared	Han	No	Yes	Yes	Yes	Yes	Yes	Yes	2	No
P998	45	F	Positive	MSSA	Yes	Heterosexual	No	No	Yes	490	<50	24	Married	High School	No	No	Private	Han	No	No	No	No	No	No	Yes	4	No
P999	81	M	Positive	MRSA	No	IDU+Sexual	Yes	Yes	Yes	135	107000	0	Divorced	Primary	Yes	Yes	Shared	Han	Yes	Yes	Yes	Yes	No	Yes	Yes	1	Yes
P1000	37	M	Positive	MSSA	Yes	IDU+Sexual	No	No	No	470	<50	30	Single	High School	Yes	Yes	Shared	Han	Yes	No	Yes	No	No	No	Yes	5	Yes
P1001	64	F	Positive	MSSA	Yes	Heterosexual	No	Yes	Yes	380	<50	18	Widowed	Junior High	No	No	Private	Han	No	No	No	No	Yes	No	Yes	1	No
P1002	83	M	Positive	MRSA	No	Heterosexual	Yes	Yes	No	130	93000	0	Widowed	Primary	No	No	Private	Han	No	Yes	No	Yes	Yes	Yes	Yes	1	No
P1003	26	M	Negative	-	Yes	Homosexual	No	No	No	620	<50	48	Single	College	No	No	Private	Minority	No	No	No	No	No	No	No	1	No
P1004	59	F	Positive	MSSA	Yes	Heterosexual	No	No	No	425	<50	36	Married	Junior High	No	No	Private	Han	No	No	No	No	No	No	No	2	No
P1005	72	M	Positive	MRSA	Yes	IDU+Sexual	Yes	No	Yes	275	4400	12	Divorced	Junior High	Yes	Yes	Shared	Han	Yes	No	Yes	Yes	Yes	Yes	Yes	1	Yes
P1006	48	F	Positive	MSSA	Yes	Heterosexual	No	No	Yes	445	<50	54	Married	High School	No	No	Private	Han	No	No	No	No	No	No	Yes	3	No
P1007	31	M	Negative	-	Yes	Homosexual	No	No	No	590	<50	42	Single	College	No	No	Private	Han	No	No	No	No	No	No	No	1	No
P1008	71	F	Positive	MRSA	No	Heterosexual	Yes	Yes	Yes	165	83000	0	Widowed	Primary	No	No	Private	Han	No	Yes	Yes	Yes	Yes	Yes	Yes	1	No
P1009	44	M	Positive	MSSA	Yes	IDU+Sexual	No	No	Yes	450	<50	24	Single	High School	No	Yes	Shared	Han	Yes	No	No	No	No	No	Yes	4	Yes
P1010	65	M	Positive	MSSA	Yes	Heterosexual	No	Yes	No	395	<50	30	Married	Junior High	Yes	No	Private	Han	No	No	No	No	Yes	No	No	3	No
P1011	86	F	Positive	MRSA	No	IDU+Sexual	Yes	Yes	Yes	110	110000	0	Widowed	Primary	Yes	Yes	Shared	Han	Yes	Yes	Yes	Yes	Yes	Yes	Yes	1	Yes
P1012	34	F	Negative	-	Yes	Heterosexual	No	No	No	550	<50	60	Married	College	No	No	Private	Han	No	No	No	No	No	No	No	4	No
P1013	57	M	Positive	MSSA	Yes	Heterosexual	No	No	Yes	420	<50	18	Married	Junior High	No	No	Private	Han	No	No	No	No	No	No	Yes	2	No
P1014	76	F	Positive	MRSA	No	Heterosexual	Yes	Yes	No	155	89000	0	Widowed	Primary	Yes	No	Shared	Han	No	Yes	No	Yes	Yes	Yes	Yes	1	No
P1015	50	M	Positive	MSSA	Yes	IDU+Sexual	No	No	Yes	440	<50	36	Divorced	High School	Yes	Yes	Shared	Han	Yes	No	Yes	No	No	No	Yes	2	Yes
P1016	29	F	Negative	-	Yes	Heterosexual	No	No	No	585	<50	48	Single	College	No	No	Private	Minority	No	No	No	No	No	No	No	1	No
P1017	69	M	Positive	MRSA	Yes	Heterosexual	Yes	Yes	Yes	290	2600	3	Married	Junior High	No	No	Private	Han	No	No	Yes	Yes	Yes	Yes	Yes	4	No
P1018	53	F	Positive	MSSA	Yes	Heterosexual	No	No	No	430	<50	42	Married	High School	No	No	Private	Han	No	No	No	No	No	No	No	3	No
P1019	79	M	Positive	MRSA	No	IDU+Sexual	Yes	Yes	Yes	140	103000	0	Divorced	Primary	Yes	Yes	Shared	Han	Yes	Yes	Yes	Yes	No	Yes	Yes	1	Yes
P1020	42	M	Positive	MSSA	Yes	Homosexual	No	No	Yes	525	<50	54	Single	High School	No	No	Private	Han	No	No	No	No	No	No	Yes	2	No
P1021	23	F	Negative	-	Yes	Heterosexual	No	No	No	640	<50	60	Single	College	No	No	Private	Han	No	No	No	No	No	No	No	1	No
P1022	66	F	Positive	MSSA	Yes	Heterosexual	No	Yes	Yes	400	<50	24	Married	Junior High	No	No	Private	Han	No	No	No	No	Yes	No	Yes	2	No
P1023	82	M	Positive	MRSA	No	Heterosexual	Yes	Yes	Yes	125	92000	0	Widowed	Primary	No	No	Private	Han	No	Yes	Yes	Yes	Yes	Yes	Yes	1	No
P1024	40	M	Positive	MSSA	Yes	IDU+Sexual	No	No	No	465	<50	30	Single	High School	Yes	Yes	Shared	Han	Yes	No	No	No	No	No	Yes	5	Yes
P1025	61	F	Positive	MSSA	Yes	Heterosexual	No	No	Yes	390	<50	18	Widowed	Junior High	Yes	No	Private	Han	No	No	No	No	No	No	Yes	1	No
P1026	25	M	Negative	-	Yes	Homosexual	No	No	No	615	<50	48	Single	College	No	No	Private	Minority	No	No	No	No	No	No	No	1	No
P1027	73	M	Positive	MRSA	Yes	IDU+Sexual	Yes	Yes	Yes	270	5800	6	Divorced	Junior High	Yes	Yes	Shared	Han	Yes	No	Yes	Yes	Yes	Yes	Yes	1	Yes
P1028	56	F	Positive	MSSA	Yes	Heterosexual	No	No	No	415	<50	36	Married	Junior High	No	No	Private	Han	No	No	No	No	No	No	No	3	No
P1029	78	M	Positive	MRSA	No	Heterosexual	Yes	Yes	Yes	150	97000	0	Married	Primary	Yes	No	Shared	Han	No	Yes	Yes	Yes	Yes	Yes	Yes	2	No
P1030	47	M	Positive	MSSA	Yes	IDU+Sexual	No	No	Yes	455	<50	42	Divorced	High School	Yes	Yes	Shared	Han	Yes	No	Yes	No	No	No	Yes	4	Yes
P1031	32	F	Negative	-	Yes	Heterosexual	No	No	No	560	<50	54	Married	College	No	No	Private	Han	No	No	No	No	No	No	No	3	No
P1032	70	F	Positive	MRSA	No	Heterosexual	Yes	Yes	No	175	84000	0	Widowed	Primary	No	No	Private	Han	No	Yes	No	Yes	Yes	Yes	Yes	1	No
P1033	45	M	Positive	MSSA	Yes	Homosexual	No	No	Yes	435	<50	24	Single	High School	No	No	Private	Han	No	No	No	No	No	No	Yes	2	No
P1034	84	M	Positive	MRSA	Yes	IDU+Sexual	Yes	No	Yes	285	3400	12	Divorced	Primary	Yes	Yes	Shared	Han	Yes	No	Yes	Yes	No	Yes	Yes	1	Yes
P1035	38	F	Positive	MSSA	Yes	Heterosexual	No	No	No	480	<50	30	Married	High School	No	No	Private	Han	No	No	No	No	No	No	No	4	No
P1036	27	M	Negative	-	Yes	Homosexual	No	No	No	610	<50	60	Single	College	No	No	Private	Han	No	No	No	No	No	No	No	1	No
P1037	63	M	Positive	MSSA	Yes	Heterosexual	No	Yes	Yes	385	<50	18	Married	Junior High	Yes	No	Private	Han	No	No	No	No	Yes	No	Yes	2	No
P1038	81	F	Positive	MRSA	No	IDU+Sexual	Yes	Yes	Yes	135	105000	0	Widowed	Primary	Yes	Yes	Shared	Han	Yes	Yes	Yes	Yes	Yes	Yes	Yes	1	Yes
P1039	51	M	Positive	MSSA	Yes	Homosexual	No	No	No	440	<50	48	Single	High School	No	No	Private	Minority	No	No	No	No	No	No	No	2	No
P1040	35	F	Negative	-	Yes	Heterosexual	No	No	No	555	<50	36	Married	College	No	No	Private	Han	No	No	No	No	No	No	No	4	No
P1041	68	M	Positive	MRSA	Yes	Heterosexual	Yes	Yes	Yes	275	4200	9	Married	Junior High	No	No	Private	Han	No	No	Yes	Yes	Yes	Yes	Yes	3	No
P1042	54	F	Positive	MSSA	Yes	Heterosexual	No	No	Yes	425	<50	54	Married	High School	No	No	Private	Han	No	No	No	No	No	No	Yes	4	No
P1043	77	M	Positive	MRSA	No	IDU+Sexual	Yes	Yes	Yes	145	100000	0	Divorced	Primary	Yes	Yes	Shared	Han	Yes	Yes	Yes	Yes	No	Yes	Yes	1	Yes
P1044	41	M	Positive	MSSA	Yes	IDU+Sexual	No	No	Yes	460	<50	42	Single	High School	No	Yes	Shared	Han	Yes	No	No	No	No	No	Yes	5	Yes
P1045	62	F	Positive	MSSA	Yes	Heterosexual	No	Yes	No	395	<50	24	Widowed	Junior High	No	No	Private	Han	No	No	No	No	Yes	No	No	1	No
P1046	85	M	Positive	MRSA	No	Heterosexual	Yes	Yes	Yes	115	94000	0	Widowed	Primary	No	No	Private	Han	No	Yes	Yes	Yes	Yes	Yes	Yes	1	No
P1047	30	M	Negative	-	Yes	Homosexual	No	No	No	575	<50	60	Single	College	No	No	Private	Minority	No	No	No	No	No	No	No	1	No
P1048	58	F	Positive	MSSA	Yes	Heterosexual	No	No	Yes	420	<50	30	Married	Junior High	Yes	No	Private	Han	No	No	No	No	No	No	Yes	3	No
P1049	74	M	Positive	MRSA	Yes	IDU+Sexual	Yes	Yes	Yes	265	6200	3	Divorced	Junior High	Yes	Yes	Shared	Han	Yes	No	Yes	Yes	Yes	Yes	Yes	1	Yes
P1050	48	F	Positive	MSSA	Yes	Heterosexual	No	No	No	445	<50	18	Married	High School	No	No	Private	Han	No	No	No	No	No	No	No	4	No
P1051	22	M	Negative	-	Yes	Homosexual	No	No	No	630	<50	48	Single	College	No	No	Private	Han	No	No	No	No	No	No	No	1	No
P1052	71	M	Positive	MRSA	No	Heterosexual	Yes	Yes	Yes	160	87000	0	Married	Primary	Yes	No	Shared	Han	No	Yes	Yes	Yes	Yes	Yes	Yes	2	No
P1053	43	F	Positive	MSSA	Yes	Heterosexual	No	No	Yes	485	<50	36	Married	High School	No	No	Private	Han	No	No	No	No	No	No	Yes	3	No
P1054	80	F	Positive	MRSA	No	IDU+Sexual	Yes	Yes	Yes	140	101000	0	Divorced	Primary	Yes	Yes	Shared	Han	Yes	Yes	Yes	Yes	No	Yes	Yes	1	Yes
P1055	36	M	Positive	MSSA	Yes	Homosexual	No	No	No	530	<50	54	Single	College	No	No	Private	Han	No	No	No	No	No	No	No	1	No
P1056	64	M	Positive	MSSA	Yes	Heterosexual	No	Yes	Yes	380	<50	42	Married	Junior High	No	No	Private	Han	No	No	No	No	Yes	No	Yes	2	No
P1057	83	F	Positive	MRSA	No	Heterosexual	Yes	Yes	No	120	91000	0	Widowed	Primary	No	No	Private	Han	No	Yes	No	Yes	Yes	Yes	Yes	1	No
P1058	39	M	Positive	MSSA	Yes	IDU+Sexual	No	No	Yes	475	<50	24	Single	High School	Yes	Yes	Shared	Han	Yes	No	Yes	No	No	No	Yes	4	Yes
P1059	28	F	Negative	-	Yes	Heterosexual	No	No	No	595	<50	60	Married	College	No	No	Private	Minority	No	No	No	No	No	No	No	3	No
P1060	72	F	Positive	MRSA	Yes	Heterosexual	Yes	No	Yes	280	3600	6	Widowed	Junior High	No	No	Private	Han	No	No	Yes	Yes	Yes	Yes	Yes	1	No
P1061	55	M	Positive	MSSA	Yes	Homosexual	No	No	Yes	430	<50	30	Single	High School	No	No	Private	Han	No	No	No	No	No	No	Yes	2	No
P1062	76	M	Positive	MRSA	No	IDU+Sexual	Yes	Yes	Yes	155	102000	0	Divorced	Primary	Yes	Yes	Shared	Han	Yes	Yes	Yes	Yes	Yes	Yes	Yes	1	Yes
P1063	46	F	Positive	MSSA	Yes	Heterosexual	No	No	No	490	<50	18	Married	High School	No	No	Private	Han	No	No	No	No	No	No	No	4	No
P1064	24	M	Negative	-	Yes	Homosexual	No	No	No	625	<50	54	Single	College	No	No	Private	Han	No	No	No	No	No	No	No	1	No
P1065	67	F	Positive	MSSA	Yes	Heterosexual	No	Yes	No	390	<50	36	Widowed	Junior High	No	No	Private	Han	No	No	No	No	Yes	No	No	1	No
P1066	82	M	Positive	MRSA	No	IDU+Sexual	Yes	Yes	Yes	130	106000	0	Widowed	Primary	Yes	Yes	Shared	Han	Yes	Yes	Yes	Yes	No	Yes	Yes	1	Yes
P1067	49	M	Positive	MSSA	Yes	Homosexual	No	No	Yes	445	<50	48	Single	High School	No	No	Private	Minority	No	No	No	No	No	No	Yes	2	No
P1068	33	F	Negative	-	Yes	Heterosexual	No	No	No	565	<50	42	Married	College	No	No	Private	Han	No	No	No	No	No	No	No	4	No
P1069	69	M	Positive	MRSA	Yes	Heterosexual	Yes	Yes	Yes	290	2400	12	Married	Junior High	Yes	No	Private	Han	No	No	Yes	Yes	Yes	Yes	Yes	3	No
P1070	52	F	Positive	MSSA	Yes	Heterosexual	No	No	Yes	435	<50	24	Married	High School	No	No	Private	Han	No	No	No	No	No	No	Yes	4	No
P1071	78	M	Positive	MRSA	No	IDU+Sexual	Yes	Yes	Yes	150	99000	0	Divorced	Primary	Yes	Yes	Shared	Han	Yes	Yes	Yes	Yes	No	Yes	Yes	1	Yes
P1072	40	M	Positive	MSSA	Yes	IDU+Sexual	No	No	No	470	<50	30	Single	High School	No	Yes	Shared	Han	Yes	No	No	No	No	No	Yes	5	Yes
P1073	60	F	Positive	MSSA	Yes	Heterosexual	No	Yes	Yes	385	<50	18	Married	Junior High	Yes	No	Private	Han	No	No	No	No	Yes	No	Yes	2	No
P1074	87	M	Positive	MRSA	No	Heterosexual	Yes	Yes	Yes	110	108000	0	Widowed	Primary	No	No	Private	Han	No	Yes	Yes	Yes	Yes	Yes	Yes	1	No
P1075	26	F	Negative	-	Yes	Heterosexual	No	No	No	605	<50	60	Single	College	No	No	Private	Han	No	No	No	No	No	No	No	1	No
P1076	59	M	Positive	MSSA	Yes	Heterosexual	No	No	No	415	<50	36	Married	Junior High	No	No	Private	Han	No	No	No	No	No	No	No	3	No
P1077	73	F	Positive	MRSA	Yes	IDU+Sexual	Yes	No	Yes	275	5400	9	Divorced	Junior High	Yes	Yes	Shared	Han	Yes	No	Yes	Yes	No	Yes	Yes	1	Yes
P1078	50	M	Positive	MSSA	Yes	Homosexual	No	No	Yes	440	<50	54	Single	High School	No	No	Private	Han	No	No	No	No	No	No	Yes	2	No
P1079	31	M	Negative	-	Yes	Homosexual	No	No	No	585	<50	42	Single	College	No	No	Private	Minority	No	No	No	No	No	No	No	1	No
P1080	70	F	Positive	MRSA	No	Heterosexual	Yes	Yes	Yes	170	82000	0	Married	Primary	No	No	Private	Han	No	Yes	Yes	Yes	Yes	Yes	Yes	2	No
P1081	45	F	Positive	MSSA	Yes	Heterosexual	No	No	No	495	<50	48	Married	High School	No	No	Private	Han	No	No	No	No	No	No	No	3	No
P1082	81	M	Positive	MRSA	No	IDU+Sexual	Yes	Yes	Yes	145	103000	0	Divorced	Primary	Yes	Yes	Shared	Han	Yes	Yes	Yes	Yes	Yes	Yes	Yes	1	Yes
P1083	42	M	Positive	MSSA	Yes	IDU+Sexual	No	No	Yes	460	<50	24	Single	High School	Yes	Yes	Shared	Han	Yes	No	Yes	No	No	No	Yes	4	Yes
P1084	65	F	Positive	MSSA	Yes	Heterosexual	No	Yes	No	395	<50	30	Widowed	Junior High	No	No	Private	Han	No	No	No	No	Yes	No	No	1	No
P1085	25	M	Negative	-	Yes	Homosexual	No	No	No	620	<50	60	Single	College	No	No	Private	Han	No	No	No	No	No	No	No	1	No
P1086	71	M	Positive	MRSA	Yes	Heterosexual	Yes	Yes	Yes	265	6400	3	Married	Junior High	No	No	Private	Han	No	No	Yes	Yes	Yes	Yes	Yes	4	No
P1087	56	F	Positive	MSSA	Yes	Heterosexual	No	No	Yes	425	<50	18	Married	Junior High	Yes	No	Private	Han	No	No	No	No	No	No	Yes	2	No
P1088	77	F	Positive	MRSA	No	IDU+Sexual	Yes	Yes	Yes	160	100000	0	Divorced	Primary	Yes	Yes	Shared	Han	Yes	Yes	Yes	Yes	No	Yes	Yes	1	Yes
P1089	48	M	Positive	MSSA	Yes	Homosexual	No	No	No	450	<50	36	Single	High School	No	No	Private	Minority	No	No	No	No	No	No	No	2	No
P1090	34	F	Negative	-	Yes	Heterosexual	No	No	No	550	<50	54	Married	College	No	No	Private	Han	No	No	No	No	No	No	No	4	No
P1091	72	M	Positive	MRSA	No	Heterosexual	Yes	Yes	No	175	85000	0	Married	Primary	Yes	No	Shared	Han	No	Yes	No	Yes	Yes	Yes	Yes	3	No
P1092	54	F	Positive	MSSA	Yes	Heterosexual	No	No	Yes	430	<50	42	Married	High School	No	No	Private	Han	No	No	No	No	No	No	Yes	4	No
P1093	79	M	Positive	MRSA	Yes	IDU+Sexual	Yes	Yes	Yes	270	3800	6	Divorced	Junior High	Yes	Yes	Shared	Han	Yes	No	Yes	Yes	Yes	Yes	Yes	1	Yes
P1094	37	M	Positive	MSSA	Yes	IDU+Sexual	No	No	Yes	475	<50	48	Single	High School	No	Yes	Shared	Han	Yes	No	No	No	No	No	Yes	5	Yes
P1095	63	F	Positive	MSSA	Yes	Heterosexual	No	Yes	Yes	390	<50	24	Married	Junior High	No	No	Private	Han	No	No	No	No	Yes	No	Yes	2	No
P1096	86	M	Positive	MRSA	No	Heterosexual	Yes	Yes	Yes	115	92000	0	Widowed	Primary	No	No	Private	Han	No	Yes	Yes	Yes	Yes	Yes	Yes	1	No
P1097	29	M	Negative	-	Yes	Homosexual	No	No	No	580	<50	60	Single	College	No	No	Private	Minority	No	No	No	No	No	No	No	1	No
P1098	58	F	Positive	MSSA	Yes	Heterosexual	No	No	No	420	<50	30	Married	Junior High	No	No	Private	Han	No	No	No	No	No	No	No	3	No
P1099	74	M	Positive	MRSA	No	IDU+Sexual	Yes	Yes	Yes	155	104000	0	Divorced	Primary	Yes	Yes	Shared	Han	Yes	Yes	Yes	Yes	Yes	Yes	Yes	1	Yes
P1100	38	F	Negative	-	Yes	Heterosexual	No	No	No	450	<50	24	Married	High School	No	No	Private	Han	No	No	No	No	No	No	No	2	NoP600	35	F	Positive	MSSA	Yes	Heterosexual	No	No	Yes	485	<50	36	Married	High School	No	No	Private	Han	No	No	No	No
P601	64	M	Positive	MSSA	Yes	Heterosexual	No	Yes	Yes	380	<50	42	Married	Junior High	Yes	No	Private	Han	No	No	No	No	Yes	No	Yes	2	No
P602	82	F	Positive	MRSA	No	Heterosexual	Yes	Yes	No	125	91000	0	Widowed	Primary	No	No	Private	Han	No	Yes	No	Yes	Yes	Yes	Yes	1	No
P603	39	M	Positive	MSSA	Yes	IDU+Sexual	No	No	No	470	<50	48	Single	High School	No	Yes	Shared	Han	Yes	No	No	No	No	No	Yes	5	Yes
P604	22	F	Negative	-	Yes	Heterosexual	No	No	No	640	<50	54	Single	College	No	No	Private	Minority	No	No	No	No	No	No	No	1	No
P605	67	M	Positive	MRSA	Yes	Heterosexual	Yes	Yes	Yes	285	2400	3	Married	Junior High	No	No	Private	Han	No	No	Yes	Yes	Yes	Yes	Yes	3	No
P606	55	F	Positive	MSSA	Yes	Heterosexual	No	No	No	425	<50	24	Married	Junior High	No	No	Private	Han	No	No	No	No	No	No	No	4	No
P607	78	M	Positive	MRSA	No	IDU+Sexual	Yes	Yes	Yes	145	102000	0	Divorced	Primary	Yes	Yes	Shared	Han	Yes	Yes	Yes	Yes	No	Yes	Yes	1	Yes
P608	41	M	Positive	MSSA	Yes	Homosexual	No	No	Yes	450	<50	30	Single	High School	No	No	Private	Han	No	No	No	No	No	No	Yes	2	No
P609	31	F	Negative	-	Yes	Heterosexual	No	No	No	545	<50	60	Married	College	No	No	Private	Han	No	No	No	No	No	No	No	3	No
P610	72	F	Positive	MRSA	No	Heterosexual	Yes	Yes	Yes	170	84000	0	Widowed	Primary	Yes	No	Shared	Han	No	Yes	Yes	Yes	Yes	Yes	Yes	1	No
P611	46	M	Positive	MSSA	Yes	IDU+Sexual	No	No	Yes	460	<50	36	Divorced	High School	Yes	Yes	Shared	Han	Yes	No	Yes	No	No	No	Yes	2	Yes
P612	63	M	Positive	MSSA	Yes	Heterosexual	No	Yes	No	395	<50	18	Married	Junior High	No	No	Private	Han	No	No	No	No	Yes	No	No	3	No
P613	85	M	Positive	MRSA	No	IDU+Sexual	Yes	Yes	Yes	115	108000	0	Widowed	Primary	Yes	Yes	Shared	Han	Yes	Yes	Yes	Yes	Yes	Yes	Yes	1	Yes
P614	27	F	Negative	-	Yes	Heterosexual	No	No	No	605	<50	48	Married	College	No	No	Private	Han	No	No	No	No	No	No	No	4	No
P615	58	M	Positive	MSSA	Yes	Heterosexual	No	No	Yes	420	<50	42	Married	Junior High	Yes	No	Private	Han	No	No	No	No	No	No	Yes	2	No
P616	74	M	Positive	MRSA	Yes	IDU+Sexual	Yes	No	Yes	270	5600	9	Divorced	Junior High	Yes	Yes	Shared	Han	Yes	No	Yes	Yes	Yes	Yes	Yes	1	Yes
P617	49	F	Positive	MSSA	Yes	Heterosexual	No	No	No	435	<50	54	Married	High School	No	No	Private	Han	No	No	No	No	No	No	No	3	No
P618	33	M	Negative	-	Yes	Homosexual	No	No	No	565	<50	36	Single	College	No	No	Private	Minority	No	No	No	No	No	No	No	1	No
P619	70	M	Positive	MRSA	No	Heterosexual	Yes	Yes	No	160	87000	0	Married	Primary	No	No	Private	Han	No	Yes	No	Yes	Yes	Yes	Yes	2	No
P620	42	F	Positive	MSSA	Yes	Heterosexual	No	No	Yes	480	<50	24	Married	High School	No	No	Private	Han	No	No	No	No	No	No	Yes	4	No
P621	79	F	Positive	MRSA	Yes	Heterosexual	Yes	Yes	Yes	265	3200	6	Widowed	Junior High	No	No	Private	Han	No	No	Yes	Yes	Yes	Yes	Yes	1	No
P622	44	M	Positive	MSSA	Yes	IDU+Sexual	No	No	No	465	<50	30	Single	High School	No	Yes	Shared	Han	Yes	No	No	No	No	No	Yes	5	Yes
P623	24	M	Negative	-	Yes	Homosexual	No	No	No	625	<50	60	Single	College	No	No	Private	Han	No	No	No	No	No	No	No	1	No
P624	66	F	Positive	MSSA	Yes	Heterosexual	No	Yes	Yes	390	<50	18	Widowed	Junior High	No	No	Private	Han	No	No	No	No	Yes	No	Yes	1	No
P625	81	M	Positive	MRSA	No	Heterosexual	Yes	Yes	Yes	135	89000	0	Widowed	Primary	No	No	Private	Han	No	Yes	Yes	Yes	Yes	Yes	Yes	1	No
P626	36	M	Positive	MSSA	Yes	Homosexual	No	No	No	520	<50	48	Single	College	No	No	Private	Han	No	No	No	No	No	No	No	1	No
P627	60	F	Positive	MSSA	Yes	Heterosexual	No	No	Yes	410	<50	36	Married	Junior High	Yes	No	Private	Han	No	No	No	No	No	No	Yes	3	No
P628	83	M	Positive	MRSA	No	IDU+Sexual	Yes	Yes	Yes	130	105000	0	Divorced	Primary	Yes	Yes	Shared	Han	Yes	Yes	Yes	Yes	No	Yes	Yes	1	Yes
P629	28	F	Negative	-	Yes	Heterosexual	No	No	No	590	<50	54	Married	College	No	No	Private	Minority	No	No	No	No	No	No	No	3	No
P630	52	M	Positive	MSSA	Yes	Homosexual	No	No	Yes	440	<50	42	Single	High School	No	No	Private	Han	No	No	No	No	No	No	Yes	2	No
P631	75	F	Positive	MRSA	No	Heterosexual	Yes	Yes	No	165	83000	0	Widowed	Primary	No	No	Private	Han	No	Yes	No	Yes	Yes	Yes	Yes	1	No
P632	47	M	Positive	MSSA	Yes	IDU+Sexual	No	No	Yes	455	<50	24	Divorced	High School	Yes	Yes	Shared	Han	Yes	No	Yes	No	No	No	Yes	4	Yes
P633	30	F	Negative	-	Yes	Heterosexual	No	No	No	575	<50	48	Single	College	No	No	Private	Han	No	No	No	No	No	No	No	1	No
P634	71	M	Positive	MRSA	Yes	Heterosexual	Yes	No	Yes	280	3600	12	Married	Junior High	Yes	No	Private	Han	No	No	Yes	Yes	Yes	Yes	Yes	2	No
P635	56	F	Positive	MSSA	Yes	Heterosexual	No	No	No	425	<50	30	Married	Junior High	No	No	Private	Han	No	No	No	No	No	No	No	4	No
P636	77	M	Positive	MRSA	No	IDU+Sexual	Yes	Yes	Yes	150	100000	0	Divorced	Primary	Yes	Yes	Shared	Han	Yes	Yes	Yes	Yes	Yes	Yes	Yes	1	Yes
P637	38	M	Positive	MSSA	Yes	Homosexual	No	No	Yes	530	<50	18	Single	College	No	No	Private	Minority	No	No	No	No	No	No	Yes	1	No
P638	64	F	Positive	MSSA	Yes	Heterosexual	No	Yes	No	385	<50	36	Married	Junior High	No	No	Private	Han	No	No	No	No	Yes	No	No	3	No
P639	86	M	Positive	MRSA	No	IDU+Sexual	Yes	Yes	Yes	110	107000	0	Widowed	Primary	Yes	Yes	Shared	Han	Yes	Yes	Yes	Yes	No	Yes	Yes	1	Yes
P640	32	F	Negative	-	Yes	Heterosexual	No	No	No	560	<50	60	Married	College	No	No	Private	Han	No	No	No	No	No	No	No	4	No
P641	59	M	Positive	MSSA	Yes	Heterosexual	No	No	Yes	415	<50	42	Married	Junior High	Yes	No	Private	Han	No	No	No	No	No	No	Yes	2	No
P642	73	F	Positive	MRSA	No	Heterosexual	Yes	Yes	Yes	155	91000	0	Widowed	Primary	Yes	No	Shared	Han	No	Yes	Yes	Yes	Yes	Yes	Yes	1	No
P643	45	M	Positive	MSSA	Yes	IDU+Sexual	No	No	No	450	<50	48	Single	High School	No	Yes	Shared	Han	Yes	No	No	No	No	No	Yes	5	Yes
P644	25	F	Negative	-	Yes	Heterosexual	No	No	No	615	<50	54	Single	College	No	No	Private	Han	No	No	No	No	No	No	No	1	No
P645	68	M	Positive	MRSA	Yes	Heterosexual	Yes	Yes	Yes	290	2200	3	Married	Junior High	No	No	Private	Han	No	No	Yes	Yes	Yes	Yes	Yes	3	No
P646	50	F	Positive	MSSA	Yes	Heterosexual	No	No	Yes	435	<50	24	Married	High School	No	No	Private	Han	No	No	No	No	No	No	Yes	4	No
P647	80	M	Positive	MRSA	No	IDU+Sexual	Yes	Yes	Yes	145	98000	0	Divorced	Primary	Yes	Yes	Shared	Han	Yes	Yes	Yes	Yes	No	Yes	Yes	1	Yes
P648	43	M	Positive	MSSA	Yes	Homosexual	No	No	No	525	<50	36	Single	High School	No	No	Private	Han	No	No	No	No	No	No	No	2	No
P649	34	F	Negative	-	Yes	Heterosexual	No	No	No	550	<50	48	Married	College	No	No	Private	Minority	No	No	No	No	No	No	No	3	No
P650	72	M	Positive	MRSA	No	Heterosexual	Yes	Yes	No	175	82000	0	Married	Primary	Yes	No	Shared	Han	No	Yes	No	Yes	Yes	Yes	Yes	2	No
P651	48	F	Positive	MSSA	Yes	Heterosexual	No	No	No	490	<50	30	Married	High School	No	No	Private	Han	No	No	No	No	No	No	No	4	No
P652	76	F	Positive	MRSA	Yes	IDU+Sexual	Yes	Yes	Yes	260	6800	6	Divorced	Junior High	Yes	Yes	Shared	Han	Yes	No	Yes	Yes	Yes	Yes	Yes	1	Yes
P653	39	M	Positive	MSSA	Yes	IDU+Sexual	No	No	Yes	475	<50	18	Single	High School	No	Yes	Shared	Han	Yes	No	Yes	No	No	No	Yes	4	Yes
P654	61	M	Positive	MSSA	Yes	Heterosexual	No	Yes	Yes	400	<50	42	Married	Junior High	No	No	Private	Han	No	No	No	No	Yes	No	Yes	3	No
P655	84	F	Positive	MRSA	No	Heterosexual	Yes	Yes	Yes	115	92000	0	Widowed	Primary	No	No	Private	Han	No	Yes	Yes	Yes	Yes	Yes	Yes	1	No
P656	26	M	Negative	-	Yes	Homosexual	No	No	No	620	<50	60	Single	College	No	No	Private	Han	No	No	No	No	No	No	No	1	No
P657	57	F	Positive	MSSA	Yes	Heterosexual	No	No	No	420	<50	24	Married	Junior High	No	No	Private	Han	No	No	No	No	No	No	No	2	No
P658	74	M	Positive	MRSA	No	IDU+Sexual	Yes	Yes	Yes	160	103000	0	Divorced	Primary	Yes	Yes	Shared	Han	Yes	Yes	Yes	Yes	Yes	Yes	Yes	1	Yes
P659	51	M	Positive	MSSA	Yes	Homosexual	No	No	Yes	445	<50	36	Single	High School	No	No	Private	Han	No	No	No	No	No	No	Yes	2	No
P660	29	F	Negative	-	Yes	Heterosexual	No	No	No	585	<50	54	Married	College	No	No	Private	Han	No	No	No	No	No	No	No	4	No
P661	71	F	Positive	MRSA	Yes	Heterosexual	Yes	No	Yes	275	4200	9	Married	Junior High	No	No	Private	Han	No	No	Yes	Yes	Yes	Yes	Yes	3	No
P662	54	M	Positive	MSSA	Yes	Heterosexual	No	No	Yes	430	<50	48	Married	High School	No	No	Private	Han	No	No	No	No	No	No	Yes	4	No
P663	79	M	Positive	MRSA	No	IDU+Sexual	Yes	Yes	Yes	135	106000	0	Divorced	Primary	Yes	Yes	Shared	Han	Yes	Yes	Yes	Yes	No	Yes	Yes	1	Yes
P664	40	F	Positive	MSSA	Yes	Heterosexual	No	No	No	485	<50	42	Married	High School	No	No	Private	Han	No	No	No	No	No	No	No	3	No
P665	23	M	Negative	-	Yes	Homosexual	No	No	No	630	<50	36	Single	College	No	No	Private	Minority	No	No	No	No	No	No	No	1	No
P666	67	F	Positive	MRSA	No	Heterosexual	Yes	Yes	Yes	170	86000	0	Widowed	Primary	No	No	Private	Han	No	Yes	Yes	Yes	Yes	Yes	Yes	1	No
P667	46	M	Positive	MSSA	Yes	IDU+Sexual	No	No	Yes	455	<50	24	Divorced	High School	Yes	Yes	Shared	Han	Yes	No	No	No	No	No	Yes	5	Yes
P668	65	M	Positive	MSSA	Yes	Heterosexual	No	Yes	No	395	<50	30	Married	Junior High	Yes	No	Private	Han	No	No	No	No	Yes	No	No	2	No
P669	82	M	Positive	MRSA	No	Heterosexual	Yes	Yes	No	130	90000	0	Widowed	Primary	No	No	Private	Han	No	Yes	No	Yes	Yes	Yes	Yes	1	No
P670	35	F	Negative	-	Yes	Heterosexual	No	No	No	555	<50	60	Married	College	No	No	Private	Han	No	No	No	No	No	No	No	3	No
P671	58	M	Positive	MSSA	Yes	Heterosexual	No	No	Yes	415	<50	18	Married	Junior High	No	No	Private	Han	No	No	No	No	No	No	Yes	2	No
P672	75	F	Positive	MRSA	Yes	IDU+Sexual	Yes	Yes	Yes	280	3400	12	Divorced	Junior High	Yes	Yes	Shared	Han	Yes	No	Yes	Yes	No	Yes	Yes	1	Yes
P673	50	M	Positive	MSSA	Yes	Homosexual	No	No	No	440	<50	48	Single	High School	No	No	Private	Han	No	No	No	No	No	No	No	2	No
P674	31	F	Negative	-	Yes	Heterosexual	No	No	No	545	<50	54	Single	College	No	No	Private	Han	No	No	No	No	No	No	No	1	No
P675	69	M	Positive	MRSA	No	Heterosexual	Yes	Yes	Yes	165	84000	0	Married	Primary	Yes	No	Shared	Han	No	Yes	Yes	Yes	Yes	Yes	Yes	3	No
P676	42	F	Positive	MSSA	Yes	Heterosexual	No	No	No	475	<50	36	Married	High School	No	No	Private	Han	No	No	No	No	No	No	No	4	No
P677	78	M	Positive	MRSA	No	IDU+Sexual	Yes	Yes	Yes	155	101000	0	Divorced	Primary	Yes	Yes	Shared	Han	Yes	Yes	Yes	Yes	Yes	Yes	Yes	1	Yes
P678	37	M	Positive	MSSA	Yes	IDU+Sexual	No	No	Yes	460	<50	42	Single	High School	No	Yes	Shared	Han	Yes	No	Yes	No	No	No	Yes	4	Yes
P679	63	F	Positive	MSSA	Yes	Heterosexual	No	Yes	Yes	385	<50	24	Widowed	Junior High	No	No	Private	Han	No	No	No	No	Yes	No	Yes	1	No
P680	87	M	Positive	MRSA	No	IDU+Sexual	Yes	Yes	Yes	105	110000	0	Widowed	Primary	Yes	Yes	Shared	Han	Yes	Yes	Yes	Yes	No	Yes	Yes	1	Yes
P681	27	M	Negative	-	Yes	Homosexual	No	No	No	610	<50	48	Single	College	No	No	Private	Minority	No	No	No	No	No	No	No	1	No
P682	56	F	Positive	MSSA	Yes	Heterosexual	No	No	No	425	<50	30	Married	Junior High	No	No	Private	Han	No	No	No	No	No	No	No	3	No
P683	73	M	Positive	MRSA	No	Heterosexual	Yes	Yes	No	160	88000	0	Married	Primary	No	No	Private	Han	No	Yes	No	Yes	Yes	Yes	Yes	2	No
P684	44	M	Positive	MSSA	Yes	IDU+Sexual	No	No	Yes	450	<50	18	Divorced	High School	Yes	Yes	Shared	Han	Yes	No	No	No	No	No	Yes	5	Yes
P685	24	F	Negative	-	Yes	Heterosexual	No	No	No	635	<50	60	Single	College	No	No	Private	Han	No	No	No	No	No	No	No	1	No
P686	70	M	Positive	MRSA	Yes	Heterosexual	Yes	No	Yes	290	2600	6	Married	Junior High	Yes	No	Private	Han	No	No	Yes	Yes	Yes	Yes	Yes	4	No
P687	53	F	Positive	MSSA	Yes	Heterosexual	No	No	Yes	430	<50	42	Married	High School	No	No	Private	Han	No	No	No	No	No	No	Yes	3	No
P688	80	M	Positive	MRSA	No	IDU+Sexual	Yes	Yes	Yes	140	102000	0	Divorced	Primary	Yes	Yes	Shared	Han	Yes	Yes	Yes	Yes	Yes	Yes	Yes	1	Yes
P689	48	M	Positive	MSSA	Yes	Homosexual	No	No	No	445	<50	54	Single	High School	No	No	Private	Han	No	No	No	No	No	No	No	2	No
P690	32	F	Negative	-	Yes	Heterosexual	No	No	No	560	<50	36	Married	College	No	No	Private	Han	No	No	No	No	No	No	No	4	No
P691	66	F	Positive	MSSA	Yes	Heterosexual	No	Yes	Yes	400	<50	24	Married	Junior High	No	No	Private	Han	No	No	No	No	Yes	No	Yes	2	No
P692	81	M	Positive	MRSA	No	Heterosexual	Yes	Yes	Yes	125	94000	0	Widowed	Primary	No	No	Private	Han	No	Yes	Yes	Yes	Yes	Yes	Yes	1	No
P693	45	M	Positive	MSSA	Yes	IDU+Sexual	No	No	No	465	<50	30	Single	High School	No	Yes	Shared	Han	Yes	No	No	No	No	No	Yes	4	Yes
P694	62	F	Positive	MSSA	Yes	Heterosexual	No	No	Yes	390	<50	48	Widowed	Junior High	Yes	No	Private	Han	No	No	No	No	No	No	Yes	1	No
P695	25	M	Negative	-	Yes	Homosexual	No	No	No	620	<50	60	Single	College	No	No	Private	Minority	No	No	No	No	No	No	No	1	No
P696	72	M	Positive	MRSA	Yes	IDU+Sexual	Yes	Yes	Yes	270	5400	3	Divorced	Junior High	Yes	Yes	Shared	Han	Yes	No	Yes	Yes	Yes	Yes	Yes	1	Yes
P697	55	F	Positive	MSSA	Yes	Heterosexual	No	No	No	420	<50	18	Married	Junior High	No	No	Private	Han	No	No	No	No	No	No	No	3	No
P698	77	M	Positive	MRSA	No	Heterosexual	Yes	Yes	Yes	150	97000	0	Married	Primary	Yes	No	Shared	Han	No	Yes	Yes	Yes	Yes	Yes	Yes	2	No
P699	49	M	Positive	MSSA	Yes	IDU+Sexual	No	No	Yes	440	<50	36	Divorced	High School	Yes	Yes	Shared	Han	Yes	No	Yes	No	No	No	Yes	2	Yes
P700	34	F	Negative	-	Yes	Heterosexual	No	No	No	550	<50	54	Married	College	No	No	Private	Han	No	No	No	No	No	No	No	3	No
P701	68	F	Positive	MRSA	No	Heterosexual	Yes	Yes	No	175	85000	0	Widowed	Primary	No	No	Private	Han	No	Yes	No	Yes	Yes	Yes	Yes	1	No
P702	51	M	Positive	MSSA	Yes	Homosexual	No	No	Yes	435	<50	42	Single	High School	No	No	Private	Han	No	No	No	No	No	No	Yes	2	No
P703	84	M	Positive	MRSA	Yes	IDU+Sexual	Yes	Yes	Yes	255	6600	9	Divorced	Primary	Yes	Yes	Shared	Han	Yes	No	Yes	Yes	No	Yes	Yes	1	Yes
P704	40	F	Positive	MSSA	Yes	Heterosexual	No	No	No	495	<50	48	Married	High School	No	No	Private	Han	No	No	No	No	No	No	No	4	No
P705	29	M	Negative	-	Yes	Homosexual	No	No	No	575	<50	36	Single	College	No	No	Private	Han	No	No	No	No	No	No	No	1	No
P706	71	F	Positive	MRSA	No	Heterosexual	Yes	Yes	Yes	160	81000	0	Married	Primary	Yes	No	Shared	Han	No	Yes	Yes	Yes	Yes	Yes	Yes	3	No
P707	47	M	Positive	MSSA	Yes	IDU+Sexual	No	No	Yes	455	<50	24	Single	High School	No	Yes	Shared	Han	Yes	No	No	No	No	No	Yes	5	Yes
P708	64	M	Positive	MSSA	Yes	Heterosexual	No	Yes	No	380	<50	30	Married	Junior High	Yes	No	Private	Han	No	No	No	No	Yes	No	No	2	No
P709	85	F	Positive	MRSA	No	IDU+Sexual	Yes	Yes	Yes	110	108000	0	Widowed	Primary	Yes	Yes	Shared	Han	Yes	Yes	Yes	Yes	Yes	Yes	Yes	1	Yes
P710	36	F	Negative	-	Yes	Heterosexual	No	No	No	565	<50	60	Single	College	No	No	Private	Minority	No	No	No	No	No	No	No	1	No
P711	59	M	Positive	MSSA	Yes	Heterosexual	No	No	Yes	415	<50	18	Married	Junior High	No	No	Private	Han	No	No	No	No	No	No	Yes	2	No
P712	74	F	Positive	MRSA	No	Heterosexual	Yes	Yes	Yes	170	89000	0	Widowed	Primary	No	No	Private	Han	No	Yes	Yes	Yes	Yes	Yes	Yes	1	No
P713	43	M	Positive	MSSA	Yes	IDU+Sexual	No	No	No	470	<50	42	Divorced	High School	Yes	Yes	Shared	Han	Yes	No	Yes	No	No	No	Yes	4	Yes
P714	26	F	Negative	-	Yes	Heterosexual	No	No	No	615	<50	54	Single	College	No	No	Private	Han	No	No	No	No	No	No	No	1	No
P715	69	M	Positive	MRSA	Yes	Heterosexual	Yes	No	Yes	285	2800	12	Married	Junior High	No	No	Private	Han	No	No	Yes	Yes	Yes	Yes	Yes	3	No
P716	52	F	Positive	MSSA	Yes	Heterosexual	No	No	No	425	<50	36	Married	High School	No	No	Private	Han	No	No	No	No	No	No	No	4	No
P717	78	M	Positive	MRSA	No	IDU+Sexual	Yes	Yes	Yes	145	100000	0	Divorced	Primary	Yes	Yes	Shared	Han	Yes	Yes	Yes	Yes	Yes	Yes	Yes	1	Yes
P718	38	M	Positive	MSSA	Yes	Homosexual	No	No	Yes	535	<50	48	Single	College	No	No	Private	Minority	No	No	No	No	No	No	Yes	1	No
P719	61	F	Positive	MSSA	Yes	Heterosexual	No	Yes	Yes	385	<50	24	Married	Junior High	No	No	Private	Han	No	No	No	No	Yes	No	Yes	2	No
P720	83	M	Positive	MRSA	No	Heterosexual	Yes	Yes	No	130	92000	0	Widowed	Primary	No	No	Private	Han	No	Yes	No	Yes	Yes	Yes	Yes	1	No
P721	46	M	Positive	MSSA	Yes	IDU+Sexual	No	No	Yes	460	<50	30	Single	High School	Yes	Yes	Shared	Han	Yes	No	No	No	No	No	Yes	5	Yes
P722	30	F	Negative	-	Yes	Heterosexual	No	No	No	580	<50	60	Married	College	No	No	Private	Han	No	No	No	No	No	No	No	3	No
P723	73	M	Positive	MRSA	No	Heterosexual	Yes	Yes	Yes	155	87000	0	Married	Primary	Yes	No	Shared	Han	No	Yes	Yes	Yes	Yes	Yes	Yes	2	No
P724	48	F	Positive	MSSA	Yes	Heterosexual	No	No	Yes	445	<50	18	Married	High School	No	No	Private	Han	No	No	No	No	No	No	Yes	4	No
P725	76	F	Positive	MRSA	Yes	IDU+Sexual	Yes	Yes	Yes	270	4400	6	Divorced	Junior High	Yes	Yes	Shared	Han	Yes	No	Yes	Yes	No	Yes	Yes	1	Yes
P726	35	M	Positive	MSSA	Yes	Homosexual	No	No	No	520	<50	54	Single	High School	No	No	Private	Han	No	No	No	No	No	No	No	2	No
P727	63	M	Positive	MSSA	Yes	Heterosexual	No	No	Yes	405	<50	36	Married	Junior High	Yes	No	Private	Han	No	No	No	No	No	No	Yes	3	No
P728	81	F	Positive	MRSA	No	IDU+Sexual	Yes	Yes	Yes	135	105000	0	Widowed	Primary	Yes	Yes	Shared	Han	Yes	Yes	Yes	Yes	Yes	Yes	Yes	1	Yes
P729	41	F	Negative	-	Yes	Heterosexual	No	No	No	540	<50	48	Married	College	No	No	Private	Minority	No	No	No	No	No	No	No	4	No
P730	57	M	Positive	MSSA	Yes	Heterosexual	No	Yes	No	420	<50	42	Married	Junior High	No	No	Private	Han	No	No	No	No	Yes	No	No	2	No
P731	75	M	Positive	MRSA	No	Heterosexual	Yes	Yes	No	165	83000	0	Widowed	Primary	No	No	Private	Han	No	Yes	No	Yes	Yes	Yes	Yes	1	No
P732	44	M	Positive	MSSA	Yes	IDU+Sexual	No	No	Yes	450	<50	24	Divorced	High School	Yes	Yes	Shared	Han	Yes	No	Yes	No	No	No	Yes	4	Yes
P733	28	F	Negative	-	Yes	Heterosexual	No	No	No	595	<50	60	Single	College	No	No	Private	Han	No	No	No	No	No	No	No	1	No
P734	67	M	Positive	MRSA	Yes	Heterosexual	Yes	Yes	Yes	275	3200	9	Married	Junior High	Yes	No	Private	Han	No	No	Yes	Yes	Yes	Yes	Yes	3	No
P735	54	F	Positive	MSSA	Yes	Heterosexual	No	No	Yes	430	<50	30	Married	High School	No	No	Private	Han	No	No	No	No	No	No	Yes	4	No
P736	79	M	Positive	MRSA	No	IDU+Sexual	Yes	Yes	Yes	150	101000	0	Divorced	Primary	Yes	Yes	Shared	Han	Yes	Yes	Yes	Yes	No	Yes	Yes	1	Yes
P737	37	F	Positive	MSSA	Yes	Heterosexual	No	No	No	485	<50	18	Married	High School	No	No	Private	Han	No	No	No	No	No	No	No	3	No
P738	65	M	Positive	MSSA	Yes	Heterosexual	No	Yes	Yes	395	<50	36	Married	Junior High	No	No	Private	Han	No	No	No	No	Yes	No	Yes	2	No
P739	82	M	Positive	MRSA	No	Heterosexual	Yes	Yes	Yes	125	94000	0	Widowed	Primary	No	No	Private	Han	No	Yes	Yes	Yes	Yes	Yes	Yes	1	No
P740	24	M	Negative	-	Yes	Homosexual	No	No	No	625	<50	54	Single	College	No	No	Private	Minority	No	No	No	No	No	No	No	1	No
P741	60	F	Positive	MSSA	Yes	Heterosexual	No	No	Yes	410	<50	42	Widowed	Junior High	Yes	No	Private	Han	No	No	No	No	No	No	Yes	1	No
P742	72	M	Positive	MRSA	Yes	IDU+Sexual	Yes	No	Yes	280	3800	3	Divorced	Junior High	Yes	Yes	Shared	Han	Yes	No	Yes	Yes	Yes	Yes	Yes	1	Yes
P743	50	F	Positive	MSSA	Yes	Heterosexual	No	No	No	440	<50	48	Married	High School	No	No	Private	Han	No	No	No	No	No	No	No	4	No
P744	31	M	Negative	-	Yes	Homosexual	No	No	No	585	<50	36	Single	College	No	No	Private	Han	No	No	No	No	No	No	No	1	No
P745	70	F	Positive	MRSA	No	Heterosexual	Yes	Yes	Yes	170	86000	0	Married	Primary	Yes	No	Shared	Han	No	Yes	Yes	Yes	Yes	Yes	Yes	2	No
P746	45	M	Positive	MSSA	Yes	IDU+Sexual	No	No	Yes	465	<50	24	Single	High School	No	Yes	Shared	Han	Yes	No	No	No	No	No	Yes	5	Yes
P747	66	M	Positive	MSSA	Yes	Heterosexual	No	Yes	No	400	<50	30	Married	Junior High	No	No	Private	Han	No	No	No	No	Yes	No	No	3	No
P748	84	F	Positive	MRSA	No	IDU+Sexual	Yes	Yes	Yes	115	107000	0	Widowed	Primary	Yes	Yes	Shared	Han	Yes	Yes	Yes	Yes	No	Yes	Yes	1	Yes
P749	33	F	Negative	-	Yes	Heterosexual	No	No	No	565	<50	60	Married	College	No	No	Private	Han	No	No	No	No	No	No	No	4	No
P750	58	M	Positive	MSSA	Yes	Heterosexual	No	No	No	415	<50	18	Married	Junior High	Yes	No	Private	Han	No	No	No	No	No	No	No	2	No
P751	73	F	Positive	MRSA	No	Heterosexual	Yes	Yes	No	160	90000	0	Widowed	Primary	No	No	Private	Han	No	Yes	No	Yes	Yes	Yes	Yes	1	No
P752	47	M	Positive	MSSA	Yes	IDU+Sexual	No	No	Yes	455	<50	36	Divorced	High School	Yes	Yes	Shared	Han	Yes	No	Yes	No	No	No	Yes	2	Yes
P753	29	F	Negative	-	Yes	Heterosexual	No	No	No	590	<50	54	Single	College	No	No	Private	Minority	No	No	No	No	No	No	No	1	No
P754	71	M	Positive	MRSA	Yes	Heterosexual	Yes	Yes	Yes	265	5200	6	Married	Junior High	No	No	Private	Han	No	No	Yes	Yes	Yes	Yes	Yes	4	No
P755	55	F	Positive	MSSA	Yes	Heterosexual	No	No	Yes	425	<50	42	Married	High School	No	No	Private	Han	No	No	No	No	No	No	Yes	3	No
P756	80	M	Positive	MRSA	No	IDU+Sexual	Yes	Yes	Yes	140	102000	0	Divorced	Primary	Yes	Yes	Shared	Han	Yes	Yes	Yes	Yes	Yes	Yes	Yes	1	Yes
P757	38	M	Positive	MSSA	Yes	Homosexual	No	No	No	530	<50	48	Single	College	No	No	Private	Han	No	No	No	No	No	No	No	1	No
P758	26	F	Negative	-	Yes	Heterosexual	No	No	No	620	<50	60	Single	College	No	No	Private	Han	No	No	No	No	No	No	No	1	No
P759	69	M	Positive	MRSA	No	Heterosexual	Yes	Yes	Yes	175	82000	0	Married	Primary	Yes	No	Shared	Han	No	Yes	Yes	Yes	Yes	Yes	Yes	3	No
P760	51	F	Positive	MSSA	Yes	Heterosexual	No	No	No	435	<50	24	Married	High School	No	No	Private	Han	No	No	No	No	No	No	No	4	No
P761	77	F	Positive	MRSA	Yes	IDU+Sexual	Yes	No	Yes	290	2600	12	Divorced	Junior High	Yes	Yes	Shared	Han	Yes	No	Yes	Yes	No	Yes	Yes	1	Yes
P762	42	M	Positive	MSSA	Yes	IDU+Sexual	No	No	Yes	475	<50	30	Single	High School	No	Yes	Shared	Han	Yes	No	No	No	No	No	Yes	4	Yes
P763	64	F	Positive	MSSA	Yes	Heterosexual	No	Yes	Yes	385	<50	18	Widowed	Junior High	No	No	Private	Han	No	No	No	No	Yes	No	Yes	1	No
P764	83	M	Positive	MRSA	No	Heterosexual	Yes	Yes	No	130	91000	0	Widowed	Primary	No	No	Private	Han	No	Yes	No	Yes	Yes	Yes	Yes	1	No
P765	34	M	Negative	-	Yes	Homosexual	No	No	No	555	<50	48	Single	College	No	No	Private	Minority	No	No	No	No	No	No	No	1	No
P766	59	F	Positive	MSSA	Yes	Heterosexual	No	No	Yes	420	<50	36	Married	Junior High	No	No	Private	Han	No	No	No	No	No	No	Yes	3	No
P767	76	M	Positive	MRSA	No	IDU+Sexual	Yes	Yes	Yes	155	98000	0	Divorced	Primary	Yes	Yes	Shared	Han	Yes	Yes	Yes	Yes	Yes	Yes	Yes	1	Yes
P768	48	M	Positive	MSSA	Yes	Homosexual	No	No	No	445	<50	54	Single	High School	No	No	Private	Han	No	No	No	No	No	No	No	2	No
P769	35	F	Negative	-	Yes	Heterosexual	No	No	No	550	<50	42	Married	College	No	No	Private	Han	No	No	No	No	No	No	No	4	No
P770	67	M	Positive	MRSA	Yes	Heterosexual	Yes	Yes	Yes	285	3400	9	Married	Junior High	Yes	No	Private	Han	No	No	Yes	Yes	Yes	Yes	Yes	2	No
P771	52	F	Positive	MSSA	Yes	Heterosexual	No	No	No	430	<50	24	Married	High School	No	No	Private	Han	No	No	No	No	No	No	No	3	No
P772	78	M	Positive	MRSA	No	IDU+Sexual	Yes	Yes	Yes	145	103000	0	Divorced	Primary	Yes	Yes	Shared	Han	Yes	Yes	Yes	Yes	No	Yes	Yes	1	Yes
P773	40	M	Positive	MSSA	Yes	IDU+Sexual	No	No	Yes	465	<50	30	Single	High School	Yes	Yes	Shared	Han	Yes	No	Yes	No	No	No	Yes	5	Yes
P774	61	M	Positive	MSSA	Yes	Heterosexual	No	Yes	No	395	<50	36	Married	Junior High	No	No	Private	Han	No	No	No	No	Yes	No	No	2	No
P775	85	F	Positive	MRSA	No	Heterosexual	Yes	Yes	Yes	110	95000	0	Widowed	Primary	No	No	Private	Han	No	Yes	Yes	Yes	Yes	Yes	Yes	1	No
P776	27	M	Negative	-	Yes	Homosexual	No	No	No	610	<50	60	Single	College	No	No	Private	Han	No	No	No	No	No	No	No	1	No
P777	56	F	Positive	MSSA	Yes	Heterosexual	No	No	Yes	425	<50	18	Married	Junior High	Yes	No	Private	Han	No	No	No	No	No	No	Yes	2	No
P778	74	M	Positive	MRSA	Yes	IDU+Sexual	Yes	Yes	Yes	270	5800	3	Divorced	Junior High	Yes	Yes	Shared	Han	Yes	No	Yes	Yes	Yes	Yes	Yes	1	Yes
P779	49	F	Positive	MSSA	Yes	Heterosexual	No	No	No	440	<50	42	Married	High School	No	No	Private	Han	No	No	No	No	No	No	No	4	No
P780	30	M	Negative	-	Yes	Homosexual	No	No	No	575	<50	48	Single	College	No	No	Private	Minority	No	No	No	No	No	No	No	1	No
P781	72	F	Positive	MRSA	No	Heterosexual	Yes	Yes	Yes	165	84000	0	Married	Primary	No	No	Private	Han	No	Yes	Yes	Yes	Yes	Yes	Yes	3	No
P782	45	M	Positive	MSSA	Yes	IDU+Sexual	No	No	No	455	<50	54	Divorced	High School	Yes	Yes	Shared	Han	Yes	No	No	No	No	No	Yes	2	Yes
P783	63	M	Positive	MSSA	Yes	Heterosexual	No	No	Yes	405	<50	24	Married	Junior High	Yes	No	Private	Han	No	No	No	No	No	No	Yes	2	No
P784	81	M	Positive	MRSA	No	IDU+Sexual	Yes	Yes	Yes	135	106000	0	Widowed	Primary	Yes	Yes	Shared	Han	Yes	Yes	Yes	Yes	No	Yes	Yes	1	Yes
P785	37	F	Negative	-	Yes	Heterosexual	No	No	No	560	<50	36	Single	College	No	No	Private	Han	No	No	No	No	No	No	No	1	No
P786	58	M	Positive	MSSA	Yes	Heterosexual	No	Yes	No	415	<50	30	Married	Junior High	No	No	Private	Han	No	No	No	No	Yes	No	No	3	No
P787	75	F	Positive	MRSA	No	Heterosexual	Yes	Yes	No	170	81000	0	Widowed	Primary	Yes	No	Shared	Han	No	Yes	No	Yes	Yes	Yes	Yes	1	No
P788	46	M	Positive	MSSA	Yes	IDU+Sexual	No	No	Yes	450	<50	18	Single	High School	No	Yes	Shared	Han	Yes	No	Yes	No	No	No	Yes	4	Yes
P789	23	F	Negative	-	Yes	Heterosexual	No	No	No	635	<50	60	Single	College	No	No	Private	Han	No	No	No	No	No	No	No	1	No
P790	68	M	Positive	MRSA	Yes	Heterosexual	Yes	No	Yes	275	4200	6	Married	Junior High	No	No	Private	Han	No	No	Yes	Yes	Yes	Yes	Yes	4	No
P791	50	F	Positive	MSSA	Yes	Heterosexual	No	No	Yes	435	<50	48	Married	High School	No	No	Private	Han	No	No	No	No	No	No	Yes	3	No
P792	79	M	Positive	MRSA	No	IDU+Sexual	Yes	Yes	Yes	140	100000	0	Divorced	Primary	Yes	Yes	Shared	Han	Yes	Yes	Yes	Yes	Yes	Yes	Yes	1	Yes
P793	44	M	Positive	MSSA	Yes	Homosexual	No	No	No	525	<50	42	Single	High School	No	No	Private	Han	No	No	No	No	No	No	No	2	No
P794	32	F	Negative	-	Yes	Heterosexual	No	No	No	565	<50	54	Married	College	No	No	Private	Minority	No	No	No	No	No	No	No	4	No
P795	71	M	Positive	MRSA	No	Heterosexual	Yes	Yes	Yes	160	88000	0	Married	Primary	Yes	No	Shared	Han	No	Yes	Yes	Yes	Yes	Yes	Yes	2	No
P796	54	F	Positive	MSSA	Yes	Heterosexual	No	No	No	430	<50	24	Married	High School	No	No	Private	Han	No	No	No	No	No	No	No	4	No
P797	76	F	Positive	MRSA	Yes	IDU+Sexual	Yes	Yes	Yes	265	6400	12	Divorced	Junior High	Yes	Yes	Shared	Han	Yes	No	Yes	Yes	No	Yes	Yes	1	Yes
P798	39	M	Positive	MSSA	Yes	IDU+Sexual	No	No	Yes	475	<50	30	Single	High School	No	Yes	Shared	Han	Yes	No	No	No	No	No	Yes	5	Yes
P799	65	F	Positive	MSSA	Yes	Heterosexual	No	Yes	Yes	390	<50	18	Widowed	Junior High	No	No	Private	Han	No	No	No	No	Yes	No	Yes	1	No
P800	84	M	Positive	MRSA	No	Heterosexual	Yes	Yes	No	120	92000	0	Widowed	Primary	No	No	Private	Han	No	Yes	No	Yes	Yes	Yes	Yes	1	No
P801	25	M	Negative	-	Yes	Homosexual	No	No	No	615	<50	48	Single	College	No	No	Private	Han	No	No	No	No	No	No	No	1	No
P802	60	M	Positive	MSSA	Yes	Heterosexual	No	No	Yes	410	<50	36	Married	Junior High	Yes	No	Private	Han	No	No	No	No	No	No	Yes	2	No
P803	73	M	Positive	MRSA	No	IDU+Sexual	Yes	Yes	Yes	155	104000	0	Divorced	Primary	Yes	Yes	Shared	Han	Yes	Yes	Yes	Yes	Yes	Yes	Yes	1	Yes
P804	47	F	Positive	MSSA	Yes	Heterosexual	No	No	No	445	<50	54	Married	High School	No	No	Private	Han	No	No	No	No	No	No	No	3	No
P805	28	M	Negative	-	Yes	Homosexual	No	No	No	595	<50	42	Single	College	No	No	Private	Minority	No	No	No	No	No	No	No	1	No
P806	69	F	Positive	MRSA	Yes	Heterosexual	Yes	Yes	Yes	280	3600	9	Married	Junior High	Yes	No	Private	Han	No	No	Yes	Yes	Yes	Yes	Yes	4	No
P807	52	M	Positive	MSSA	Yes	Homosexual	No	No	No	435	<50	24	Single	High School	No	No	Private	Han	No	No	No	No	No	No	No	2	No
P808	78	F	Positive	MRSA	No	IDU+Sexual	Yes	Yes	Yes	150	99000	0	Divorced	Primary	Yes	Yes	Shared	Han	Yes	Yes	Yes	Yes	No	Yes	Yes	1	Yes
P809	41	F	Positive	MSSA	Yes	Heterosexual	No	No	Yes	490	<50	30	Married	High School	No	No	Private	Han	No	No	No	No	No	No	Yes	4	No
P810	35	M	Negative	-	Yes	Homosexual	No	No	No	555	<50	60	Single	College	No	No	Private	Han	No	No	No	No	No	No	No	1	No
P811	66	M	Positive	MSSA	Yes	Heterosexual	No	Yes	No	400	<50	18	Married	Junior High	No	No	Private	Han	No	No	No	No	Yes	No	No	3	No
P812	81	F	Positive	MRSA	No	Heterosexual	Yes	Yes	Yes	130	90000	0	Widowed	Primary	No	No	Private	Han	No	Yes	Yes	Yes	Yes	Yes	Yes	1	No
P813	45	M	Positive	MSSA	Yes	IDU+Sexual	No	No	Yes	460	<50	36	Divorced	High School	Yes	Yes	Shared	Han	Yes	No	Yes	No	No	No	Yes	2	Yes
P814	62	F	Positive	MSSA	Yes	Heterosexual	No	No	Yes	395	<50	42	Widowed	Junior High	Yes	No	Private	Han	No	No	No	No	No	No	Yes	1	No
P815	26	M	Negative	-	Yes	Homosexual	No	No	No	625	<50	54	Single	College	No	No	Private	Minority	No	No	No	No	No	No	No	1	No
P816	72	M	Positive	MRSA	Yes	IDU+Sexual	Yes	No	Yes	270	5400	3	Divorced	Junior High	Yes	Yes	Shared	Han	Yes	No	Yes	Yes	Yes	Yes	Yes	1	Yes
P817	56	F	Positive	MSSA	Yes	Heterosexual	No	No	No	420	<50	48	Married	Junior High	No	No	Private	Han	No	No	No	No	No	No	No	3	No
P818	77	M	Positive	MRSA	No	Heterosexual	Yes	Yes	Yes	145	96000	0	Married	Primary	Yes	No	Shared	Han	No	Yes	Yes	Yes	Yes	Yes	Yes	2	No
P819	49	M	Positive	MSSA	Yes	IDU+Sexual	No	No	Yes	455	<50	24	Single	High School	No	Yes	Shared	Han	Yes	No	No	No	No	No	Yes	5	Yes
P820	30	F	Negative	-	Yes	Heterosexual	No	No	No	580	<50	60	Married	College	No	No	Private	Han	No	No	No	No	No	No	No	3	No
P821	70	F	Positive	MRSA	No	Heterosexual	Yes	Yes	No	175	85000	0	Widowed	Primary	No	No	Private	Han	No	Yes	No	Yes	Yes	Yes	Yes	1	No
P822	43	M	Positive	MSSA	Yes	Homosexual	No	No	Yes	440	<50	30	Single	High School	No	No	Private	Han	No	No	No	No	No	No	Yes	2	No
P823	83	M	Positive	MRSA	Yes	IDU+Sexual	Yes	Yes	Yes	255	6800	6	Divorced	Primary	Yes	Yes	Shared	Han	Yes	No	Yes	Yes	No	Yes	Yes	1	Yes
P824	36	F	Positive	MSSA	Yes	Heterosexual	No	No	No	495	<50	18	Married	High School	No	No	Private	Han	No	No	No	No	No	No	No	4	No
P825	24	M	Negative	-	Yes	Homosexual	No	No	No	620	<50	48	Single	College	No	No	Private	Han	No	No	No	No	No	No	No	1	No
P826	67	F	Positive	MSSA	Yes	Heterosexual	No	Yes	Yes	385	<50	36	Widowed	Junior High	No	No	Private	Han	No	No	No	No	Yes	No	Yes	1	No
P827	80	M	Positive	MRSA	No	IDU+Sexual	Yes	Yes	Yes	140	102000	0	Widowed	Primary	Yes	Yes	Shared	Han	Yes	Yes	Yes	Yes	Yes	Yes	Yes	1	Yes
P828	48	M	Positive	MSSA	Yes	Homosexual	No	No	No	450	<50	54	Single	High School	No	No	Private	Minority	No	No	No	No	No	No	No	2	No
P829	33	F	Negative	-	Yes	Heterosexual	No	No	No	560	<50	42	Married	College	No	No	Private	Han	No	No	No	No	No	No	No	4	No
P830	71	M	Positive	MRSA	Yes	Heterosexual	Yes	No	Yes	290	2400	12	Married	Junior High	No	No	Private	Han	No	No	Yes	Yes	Yes	Yes	Yes	3	No
P831	54	F	Positive	MSSA	Yes	Heterosexual	No	No	Yes	425	<50	24	Married	High School	No	No	Private	Han	No	No	No	No	No	No	Yes	4	No
P832	79	M	Positive	MRSA	No	IDU+Sexual	Yes	Yes	Yes	145	105000	0	Divorced	Primary	Yes	Yes	Shared	Han	Yes	Yes	Yes	Yes	No	Yes	Yes	1	Yes
P833	42	M	Positive	MSSA	Yes	IDU+Sexual	No	No	No	470	<50	30	Single	High School	Yes	Yes	Shared	Han	Yes	No	Yes	No	No	No	Yes	5	Yes
P834	64	M	Positive	MSSA	Yes	Heterosexual	No	Yes	Yes	380	<50	18	Married	Junior High	Yes	No	Private	Han	No	No	No	No	Yes	No	Yes	2	No
P835	86	F	Positive	MRSA	No	Heterosexual	Yes	Yes	No	115	93000	0	Widowed	Primary	No	No	Private	Han	No	Yes	No	Yes	Yes	Yes	Yes	1	No
P836	27	F	Negative	-	Yes	Heterosexual	No	No	No	605	<50	60	Single	College	No	No	Private	Minority	No	No	No	No	No	No	No	1	No
P837	58	M	Positive	MSSA	Yes	Heterosexual	No	No	Yes	415	<50	36	Married	Junior High	No	No	Private	Han	No	No	No	No	No	No	Yes	3	No
P838	74	F	Positive	MRSA	No	Heterosexual	Yes	Yes	Yes	165	87000	0	Widowed	Primary	Yes	No	Shared	Han	No	Yes	Yes	Yes	Yes	Yes	Yes	1	No
P839	46	M	Positive	MSSA	Yes	IDU+Sexual	No	No	Yes	455	<50	42	Divorced	High School	Yes	Yes	Shared	Han	Yes	No	No	No	No	No	Yes	2	Yes
P840	29	M	Negative	-	Yes	Homosexual	No	No	No	585	<50	48	Single	College	No	No	Private	Han	No	No	No	No	No	No	No	1	No
P841	69	M	Positive	MRSA	Yes	Heterosexual	Yes	Yes	Yes	275	3800	9	Married	Junior High	Yes	No	Private	Han	No	No	Yes	Yes	Yes	Yes	Yes	4	No
P842	51	F	Positive	MSSA	Yes	Heterosexual	No	No	No	430	<50	54	Married	High School	No	No	Private	Han	No	No	No	No	No	No	No	3	No
P843	76	M	Positive	MRSA	No	IDU+Sexual	Yes	Yes	Yes	150	100000	0	Divorced	Primary	Yes	Yes	Shared	Han	Yes	Yes	Yes	Yes	Yes	Yes	Yes	1	Yes
P844	38	F	Positive	MSSA	Yes	Heterosexual	No	No	Yes	485	<50	24	Married	High School	No	No	Private	Han	No	No	No	No	No	No	Yes	4	No
P845	22	M	Negative	-	Yes	Homosexual	No	No	No	630	<50	60	Single	College	No	No	Private	Han	No	No	No	No	No	No	No	1	No
P846	65	F	Positive	MSSA	Yes	Heterosexual	No	Yes	No	390	<50	30	Widowed	Junior High	No	No	Private	Han	No	No	No	No	Yes	No	No	1	No
P847	82	M	Positive	MRSA	No	IDU+Sexual	Yes	Yes	Yes	135	107000	0	Widowed	Primary	Yes	Yes	Shared	Han	Yes	Yes	Yes	Yes	No	Yes	Yes	1	Yes
P848	50	M	Positive	MSSA	Yes	Homosexual	No	No	Yes	440	<50	18	Single	High School	No	No	Private	Minority	No	No	No	No	No	No	Yes	2	No
P849	31	F	Negative	-	Yes	Heterosexual	No	No	No	545	<50	54	Married	College	No	No	Private	Han	No	No	No	No	No	No	No	4	No
P850	73	M	Positive	MRSA	Yes	Heterosexual	Yes	No	Yes	280	2600	3	Married	Junior High	No	No	Private	Han	No	No	Yes	Yes	Yes	Yes	Yes	2	No
P851	55	F	Positive	MSSA	Yes	Heterosexual	No	No	Yes	425	<50	36	Married	High School	No	No	Private	Han	No	No	No	No	No	No	Yes	3	No
P852	78	M	Positive	MRSA	No	IDU+Sexual	Yes	Yes	Yes	145	101000	0	Divorced	Primary	Yes	Yes	Shared	Han	Yes	Yes	Yes	Yes	No	Yes	Yes	1	Yes
P853	41	M	Positive	MSSA	Yes	IDU+Sexual	No	No	No	465	<50	48	Single	High School	No	Yes	Shared	Han	Yes	No	No	No	No	No	Yes	5	Yes
P854	63	F	Positive	MSSA	Yes	Heterosexual	No	Yes	Yes	395	<50	42	Married	Junior High	Yes	No	Private	Han	No	No	No	No	Yes	No	Yes	2	No
P855	87	M	Positive	MRSA	No	Heterosexual	Yes	Yes	Yes	105	110000	0	Widowed	Primary	No	No	Private	Han	No	Yes	Yes	Yes	Yes	Yes	Yes	1	No
P856	35	M	Negative	-	Yes	Homosexual	No	No	No	565	<50	36	Single	College	No	No	Private	Han	No	No	No	No	No	No	No	1	No
P857	59	F	Positive	MSSA	Yes	Heterosexual	No	No	No	420	<50	24	Married	Junior High	Yes	No	Private	Han	No	No	No	No	No	No	No	3	No
P858	75	M	Positive	MRSA	Yes	IDU+Sexual	Yes	Yes	Yes	265	5600	6	Divorced	Junior High	Yes	Yes	Shared	Han	Yes	No	Yes	Yes	Yes	Yes	Yes	1	Yes
P859	47	F	Positive	MSSA	Yes	Heterosexual	No	No	Yes	445	<50	30	Married	High School	No	No	Private	Han	No	No	No	No	No	No	Yes	4	No
P860	25	M	Negative	-	Yes	Homosexual	No	No	No	615	<50	60	Single	College	No	No	Private	Minority	No	No	No	No	No	No	No	1	No
P861	70	M	Positive	MRSA	No	Heterosexual	Yes	Yes	No	170	83000	0	Married	Primary	Yes	No	Shared	Han	No	Yes	No	Yes	Yes	Yes	Yes	2	No
P862	52	F	Positive	MSSA	Yes	Heterosexual	No	No	Yes	435	<50	18	Married	High School	No	No	Private	Han	No	No	No	No	No	No	Yes	4	No
P863	77	F	Positive	MRSA	No	IDU+Sexual	Yes	Yes	Yes	155	99000	0	Divorced	Primary	Yes	Yes	Shared	Han	Yes	Yes	Yes	Yes	Yes	Yes	Yes	1	Yes
P864	40	M	Positive	MSSA	Yes	Homosexual	No	No	No	530	<50	48	Single	College	No	No	Private	Han	No	No	No	No	No	No	No	1	No
P865	32	F	Negative	-	Yes	Heterosexual	No	No	No	560	<50	54	Married	College	No	No	Private	Han	No	No	No	No	No	No	No	3	No
P866	66	M	Positive	MSSA	Yes	Heterosexual	No	Yes	Yes	405	<50	36	Married	Junior High	No	No	Private	Han	No	No	No	No	Yes	No	Yes	2	No
P867	83	F	Positive	MRSA	No	Heterosexual	Yes	Yes	Yes	120	92000	0	Widowed	Primary	No	No	Private	Han	No	Yes	Yes	Yes	Yes	Yes	Yes	1	No
P868	44	M	Positive	MSSA	Yes	IDU+Sexual	No	No	Yes	450	<50	42	Divorced	High School	Yes	Yes	Shared	Han	Yes	No	Yes	No	No	No	Yes	4	Yes
P869	28	F	Negative	-	Yes	Heterosexual	No	No	No	595	<50	60	Single	College	No	No	Private	Minority	No	No	No	No	No	No	No	1	No
P870	72	M	Positive	MRSA	Yes	Heterosexual	Yes	No	Yes	290	3200	12	Married	Junior High	Yes	No	Private	Han	No	No	Yes	Yes	Yes	Yes	Yes	3	No
P871	54	F	Positive	MSSA	Yes	Heterosexual	No	No	No	430	<50	24	Married	High School	No	No	Private	Han	No	No	No	No	No	No	No	4	No
P872	79	M	Positive	MRSA	No	IDU+Sexual	Yes	Yes	Yes	140	104000	0	Divorced	Primary	Yes	Yes	Shared	Han	Yes	Yes	Yes	Yes	No	Yes	Yes	1	Yes
P873	43	M	Positive	MSSA	Yes	IDU+Sexual	No	No	Yes	475	<50	30	Single	High School	No	Yes	Shared	Han	Yes	No	No	No	No	No	Yes	5	Yes
P874	61	F	Positive	MSSA	Yes	Heterosexual	No	Yes	No	385	<50	18	Widowed	Junior High	No	No	Private	Han	No	No	No	No	Yes	No	No	1	No
P875	84	M	Positive	MRSA	No	Heterosexual	Yes	Yes	Yes	125	91000	0	Widowed	Primary	No	No	Private	Han	No	Yes	Yes	Yes	Yes	Yes	Yes	1	No
P876	37	M	Negative	-	Yes	Homosexual	No	No	No	555	<50	48	Single	College	No	No	Private	Han	No	No	No	No	No	No	No	1	No
P877	60	F	Positive	MSSA	Yes	Heterosexual	No	No	Yes	415	<50	36	Married	Junior High	Yes	No	Private	Han	No	No	No	No	No	No	Yes	2	No
P878	74	M	Positive	MRSA	Yes	IDU+Sexual	Yes	Yes	Yes	270	4800	9	Divorced	Junior High	Yes	Yes	Shared	Han	Yes	No	Yes	Yes	No	Yes	Yes	1	Yes
P879	49	F	Positive	MSSA	Yes	Heterosexual	No	No	No	440	<50	54	Married	High School	No	No	Private	Han	No	No	No	No	No	No	No	3	No
P880	26	M	Negative	-	Yes	Homosexual	No	No	No	625	<50	42	Single	College	No	No	Private	Minority	No	No	No	No	No	No	No	1	No
P881	71	F	Positive	MRSA	No	Heterosexual	Yes	Yes	Yes	165	86000	0	Widowed	Primary	No	No	Private	Han	No	Yes	Yes	Yes	Yes	Yes	Yes	1	No
P882	45	M	Positive	MSSA	Yes	IDU+Sexual	No	No	Yes	460	<50	24	Single	High School	No	Yes	Shared	Han	Yes	No	Yes	No	No	No	Yes	4	Yes
P883	64	M	Positive	MSSA	Yes	Heterosexual	No	Yes	Yes	380	<50	30	Married	Junior High	Yes	No	Private	Han	No	No	No	No	Yes	No	Yes	3	No
P884	81	F	Positive	MRSA	No	IDU+Sexual	Yes	Yes	Yes	130	105000	0	Widowed	Primary	Yes	Yes	Shared	Han	Yes	Yes	Yes	Yes	Yes	Yes	Yes	1	Yes
P885	34	F	Negative	-	Yes	Heterosexual	No	No	No	550	<50	60	Married	College	No	No	Private	Han	No	No	No	No	No	No	No	4	No
P886	57	M	Positive	MSSA	Yes	Heterosexual	No	No	No	420	<50	18	Married	Junior High	No	No	Private	Han	No	No	No	No	No	No	No	2	No
P887	73	F	Positive	MRSA	No	Heterosexual	Yes	Yes	No	155	89000	0	Widowed	Primary	Yes	No	Shared	Han	No	Yes	No	Yes	Yes	Yes	Yes	1	No
P888	48	M	Positive	MSSA	Yes	IDU+Sexual	No	No	Yes	445	<50	36	Divorced	High School	Yes	Yes	Shared	Han	Yes	No	No	No	No	No	Yes	2	Yes
P889	30	M	Negative	-	Yes	Homosexual	No	No	No	575	<50	48	Single	College	No	No	Private	Han	No	No	No	No	No	No	No	1	No
P890	69	M	Positive	MRSA	Yes	Heterosexual	Yes	Yes	Yes	285	2800	6	Married	Junior High	No	No	Private	Han	No	No	Yes	Yes	Yes	Yes	Yes	4	No
P891	55	F	Positive	MSSA	Yes	Heterosexual	No	No	Yes	425	<50	42	Married	High School	No	No	Private	Han	No	No	No	No	No	No	Yes	3	No
P892	80	M	Positive	MRSA	No	IDU+Sexual	Yes	Yes	Yes	145	101000	0	Divorced	Primary	Yes	Yes	Shared	Han	Yes	Yes	Yes	Yes	No	Yes	Yes	1	Yes
P893	38	M	Positive	MSSA	Yes	Homosexual	No	No	No	520	<50	54	Single	College	No	No	Private	Minority	No	No	No	No	No	No	No	1	No
P894	62	F	Positive	MSSA	Yes	Heterosexual	No	Yes	Yes	395	<50	24	Widowed	Junior High	No	No	Private	Han	No	No	No	No	Yes	No	Yes	1	No
P895	85	M	Positive	MRSA	No	Heterosexual	Yes	Yes	Yes	115	94000	0	Widowed	Primary	No	No	Private	Han	No	Yes	Yes	Yes	Yes	Yes	Yes	1	No
P896	29	F	Negative	-	Yes	Heterosexual	No	No	No	590	<50	60	Married	College	No	No	Private	Han	No	No	No	No	No	No	No	3	No
P897	53	M	Positive	MSSA	Yes	Homosexual	No	No	Yes	435	<50	30	Single	High School	No	No	Private	Han	No	No	No	No	No	No	Yes	2	No
P898	75	F	Positive	MRSA	Yes	IDU+Sexual	Yes	No	Yes	280	3400	12	Divorced	Junior High	Yes	Yes	Shared	Han	Yes	No	Yes	Yes	Yes	Yes	Yes	1	Yes
P899	50	M	Positive	MSSA	Yes	Heterosexual	No	No	No	430	<50	18	Married	High School	No	No	Private	Han	No	No	No	No	No	No	No	4	No
P900	23	M	Negative	-	Yes	Homosexual	No	No	No	635	<50	48	Single	College	No	No	Private	Minority	No	No	No	No	No	No	No	1	NoP400	36	M	Positive	MSSA	Yes	Homosexual	No	No	No	520	<50	48	Single	College	No	No	Private	Minority	No	No	No	No
P401	65	F	Positive	MSSA	Yes	Heterosexual	No	Yes	Yes	385	<50	24	Widowed	Junior High	No	No	Private	Han	No	No	No	No	Yes	No	Yes	1	No
P402	79	M	Positive	MRSA	No	Heterosexual	Yes	Yes	No	145	92000	0	Widowed	Primary	No	No	Private	Han	No	Yes	No	Yes	Yes	Yes	Yes	1	No
P403	42	M	Positive	MSSA	Yes	IDU+Sexual	No	No	Yes	475	<50	30	Single	High School	Yes	Yes	Shared	Han	Yes	No	Yes	No	No	No	Yes	5	Yes
P404	24	F	Negative	-	Yes	Heterosexual	No	No	No	635	<50	54	Single	College	No	No	Private	Han	No	No	No	No	No	No	No	1	No
P405	68	M	Positive	MRSA	Yes	Heterosexual	Yes	Yes	Yes	265	5400	6	Married	Junior High	No	No	Private	Han	No	No	Yes	Yes	Yes	Yes	Yes	3	No
P406	50	F	Positive	MSSA	Yes	Heterosexual	No	No	No	435	<50	42	Married	High School	No	No	Private	Han	No	No	No	No	No	No	No	4	No
P407	76	M	Positive	MRSA	No	IDU+Sexual	Yes	Yes	Yes	150	103000	0	Divorced	Primary	Yes	Yes	Shared	Han	Yes	Yes	Yes	Yes	Yes	Yes	Yes	1	Yes
P408	38	F	Positive	MSSA	Yes	Heterosexual	No	No	Yes	480	<50	18	Married	High School	No	No	Private	Han	No	No	No	No	No	No	Yes	3	No
P409	62	M	Positive	MSSA	Yes	Heterosexual	No	Yes	No	395	<50	36	Married	Junior High	Yes	No	Private	Han	No	No	No	No	Yes	No	No	2	No
P410	85	F	Positive	MRSA	No	Heterosexual	Yes	Yes	Yes	110	95000	0	Widowed	Primary	No	No	Private	Han	No	Yes	Yes	Yes	Yes	Yes	Yes	1	No
P411	33	M	Negative	-	Yes	Homosexual	No	No	No	565	<50	48	Single	College	No	No	Private	Minority	No	No	No	No	No	No	No	1	No
P412	57	F	Positive	MSSA	Yes	Heterosexual	No	No	Yes	425	<50	24	Married	Junior High	No	No	Private	Han	No	No	No	No	No	No	Yes	4	No
P413	73	M	Positive	MRSA	Yes	IDU+Sexual	Yes	No	Yes	290	2600	12	Divorced	Junior High	Yes	Yes	Shared	Han	Yes	No	Yes	Yes	No	Yes	Yes	1	Yes
P414	48	M	Positive	MSSA	Yes	Homosexual	No	No	No	445	<50	30	Single	High School	No	No	Private	Han	No	No	No	No	No	No	No	2	No
P415	28	F	Negative	-	Yes	Heterosexual	No	No	No	590	<50	60	Married	College	No	No	Private	Han	No	No	No	No	No	No	No	3	No
P416	71	M	Positive	MRSA	No	Heterosexual	Yes	Yes	Yes	165	84000	0	Married	Primary	Yes	No	Shared	Han	No	Yes	Yes	Yes	Yes	Yes	Yes	2	No
P417	45	F	Positive	MSSA	Yes	Heterosexual	No	No	No	495	<50	36	Married	High School	No	No	Private	Han	No	No	No	No	No	No	No	4	No
P418	80	M	Positive	MRSA	No	IDU+Sexual	Yes	Yes	Yes	140	98000	0	Divorced	Primary	Yes	Yes	Shared	Han	Yes	Yes	Yes	Yes	Yes	Yes	Yes	1	Yes
P419	39	M	Positive	MSSA	Yes	IDU+Sexual	No	No	Yes	460	<50	42	Single	High School	No	Yes	Shared	Han	Yes	No	No	No	No	No	Yes	4	Yes
P420	26	F	Negative	-	Yes	Heterosexual	No	No	No	615	<50	54	Single	College	No	No	Private	Han	No	No	No	No	No	No	No	1	No
P421	64	F	Positive	MSSA	Yes	Heterosexual	No	Yes	Yes	380	<50	18	Widowed	Junior High	No	No	Private	Han	No	No	No	No	Yes	No	Yes	1	No
P422	82	M	Positive	MRSA	No	Heterosexual	Yes	Yes	No	125	91000	0	Widowed	Primary	No	No	Private	Han	No	Yes	No	Yes	Yes	Yes	Yes	1	No
P423	44	M	Positive	MSSA	Yes	IDU+Sexual	No	No	No	470	<50	48	Divorced	High School	Yes	Yes	Shared	Han	Yes	No	Yes	No	No	No	Yes	5	Yes
P424	30	F	Negative	-	Yes	Heterosexual	No	No	No	575	<50	36	Married	College	No	No	Private	Minority	No	No	No	No	No	No	No	3	No
P425	69	F	Positive	MRSA	Yes	Heterosexual	Yes	Yes	Yes	275	3400	9	Married	Junior High	No	No	Private	Han	No	No	Yes	Yes	Yes	Yes	Yes	2	No
P426	51	M	Positive	MSSA	Yes	Homosexual	No	No	Yes	440	<50	24	Single	High School	No	No	Private	Han	No	No	No	No	No	No	Yes	2	No
P427	77	M	Positive	MRSA	No	IDU+Sexual	Yes	Yes	Yes	155	100000	0	Divorced	Primary	Yes	Yes	Shared	Han	Yes	Yes	Yes	Yes	No	Yes	Yes	1	Yes
P428	35	F	Positive	MSSA	Yes	Heterosexual	No	No	No	485	<50	30	Married	High School	No	No	Private	Han	No	No	No	No	No	No	No	4	No
P429	61	M	Positive	MSSA	Yes	Heterosexual	No	Yes	No	400	<50	42	Married	Junior High	Yes	No	Private	Han	No	No	No	No	Yes	No	No	3	No
P430	87	M	Positive	MRSA	No	IDU+Sexual	Yes	Yes	Yes	105	110000	0	Widowed	Primary	Yes	Yes	Shared	Han	Yes	Yes	Yes	Yes	Yes	Yes	Yes	1	Yes
P431	23	M	Negative	-	Yes	Homosexual	No	No	No	630	<50	60	Single	College	No	No	Private	Han	No	No	No	No	No	No	No	1	No
P432	59	F	Positive	MSSA	Yes	Heterosexual	No	No	Yes	415	<50	18	Married	Junior High	No	No	Private	Han	No	No	No	No	No	No	Yes	2	No
P433	75	F	Positive	MRSA	No	Heterosexual	Yes	Yes	Yes	170	82000	0	Widowed	Primary	Yes	No	Shared	Han	No	Yes	Yes	Yes	Yes	Yes	Yes	1	No
P434	46	M	Positive	MSSA	Yes	IDU+Sexual	No	No	Yes	455	<50	36	Divorced	High School	Yes	Yes	Shared	Han	Yes	No	Yes	No	No	No	Yes	2	Yes
P435	32	M	Negative	-	Yes	Homosexual	No	No	No	560	<50	48	Single	College	No	No	Private	Minority	No	No	No	No	No	No	No	1	No
P436	67	M	Positive	MRSA	Yes	Heterosexual	Yes	No	Yes	285	2800	6	Married	Junior High	Yes	No	Private	Han	No	No	Yes	Yes	Yes	Yes	Yes	4	No
P437	54	F	Positive	MSSA	Yes	Heterosexual	No	No	No	430	<50	54	Married	High School	No	No	Private	Han	No	No	No	No	No	No	No	3	No
P438	79	M	Positive	MRSA	No	IDU+Sexual	Yes	Yes	Yes	135	105000	0	Divorced	Primary	Yes	Yes	Shared	Han	Yes	Yes	Yes	Yes	Yes	Yes	Yes	1	Yes
P439	41	F	Positive	MSSA	Yes	Heterosexual	No	No	Yes	475	<50	24	Married	High School	No	No	Private	Han	No	No	No	No	No	No	Yes	4	No
P440	25	M	Negative	-	Yes	Homosexual	No	No	No	620	<50	42	Single	College	No	No	Private	Han	No	No	No	No	No	No	No	1	No
P441	70	F	Positive	MRSA	No	Heterosexual	Yes	Yes	No	160	86000	0	Married	Primary	No	No	Private	Han	No	Yes	No	Yes	Yes	Yes	Yes	2	No
P442	47	M	Positive	MSSA	Yes	IDU+Sexual	No	No	Yes	445	<50	30	Single	High School	No	Yes	Shared	Han	Yes	No	No	No	No	No	Yes	5	Yes
P443	63	M	Positive	MSSA	Yes	Heterosexual	No	Yes	Yes	390	<50	18	Married	Junior High	Yes	No	Private	Han	No	No	No	No	Yes	No	Yes	2	No
P444	83	F	Positive	MRSA	No	Heterosexual	Yes	Yes	Yes	120	93000	0	Widowed	Primary	No	No	Private	Han	No	Yes	Yes	Yes	Yes	Yes	Yes	1	No
P445	37	M	Negative	-	Yes	Heterosexual	No	No	No	555	<50	54	Single	College	No	No	Private	Han	No	No	No	No	No	No	No	1	No
P446	56	F	Positive	MSSA	Yes	Heterosexual	No	No	No	420	<50	36	Married	Junior High	No	No	Private	Han	No	No	No	No	No	No	No	3	No
P447	74	M	Positive	MRSA	Yes	IDU+Sexual	Yes	Yes	Yes	270	4200	12	Divorced	Junior High	Yes	Yes	Shared	Han	Yes	No	Yes	Yes	No	Yes	Yes	1	Yes
P448	52	M	Positive	MSSA	Yes	Homosexual	No	No	Yes	435	<50	42	Single	High School	No	No	Private	Han	No	No	No	No	No	No	Yes	2	No
P449	29	F	Negative	-	Yes	Heterosexual	No	No	No	580	<50	48	Married	College	No	No	Private	Minority	No	No	No	No	No	No	No	3	No
P450	72	M	Positive	MRSA	No	Heterosexual	Yes	Yes	Yes	175	79000	0	Married	Primary	Yes	No	Shared	Han	No	Yes	Yes	Yes	Yes	Yes	Yes	2	No
P451	43	F	Positive	MSSA	Yes	Heterosexual	No	No	No	500	<50	24	Married	High School	No	No	Private	Han	No	No	No	No	No	No	No	4	No
P452	78	F	Positive	MRSA	No	IDU+Sexual	Yes	Yes	Yes	145	101000	0	Divorced	Primary	Yes	Yes	Shared	Han	Yes	Yes	Yes	Yes	Yes	Yes	Yes	1	Yes
P453	40	M	Positive	MSSA	Yes	IDU+Sexual	No	No	Yes	465	<50	30	Single	High School	Yes	Yes	Shared	Han	Yes	No	Yes	No	No	No	Yes	4	Yes
P454	65	M	Positive	MSSA	Yes	Heterosexual	No	Yes	No	395	<50	36	Married	Junior High	No	No	Private	Han	No	No	No	No	Yes	No	No	3	No
P455	81	F	Positive	MRSA	No	Heterosexual	Yes	Yes	Yes	130	88000	0	Widowed	Primary	No	No	Private	Han	No	Yes	Yes	Yes	Yes	Yes	Yes	1	No
P456	27	M	Negative	-	Yes	Homosexual	No	No	No	610	<50	60	Single	College	No	No	Private	Han	No	No	No	No	No	No	No	1	No
P457	58	F	Positive	MSSA	Yes	Heterosexual	No	No	Yes	425	<50	18	Married	Junior High	Yes	No	Private	Han	No	No	No	No	No	No	Yes	2	No
P458	76	M	Positive	MRSA	Yes	IDU+Sexual	Yes	No	Yes	280	3600	9	Divorced	Junior High	Yes	Yes	Shared	Han	Yes	No	Yes	Yes	Yes	Yes	Yes	1	Yes
P459	49	M	Positive	MSSA	Yes	Homosexual	No	No	No	450	<50	48	Single	High School	No	No	Private	Han	No	No	No	No	No	No	No	2	No
P460	34	F	Negative	-	Yes	Heterosexual	No	No	No	545	<50	54	Married	College	No	No	Private	Han	No	No	No	No	No	No	No	4	No
P461	69	M	Positive	MRSA	No	Heterosexual	Yes	Yes	No	165	85000	0	Married	Primary	Yes	No	Shared	Han	No	Yes	No	Yes	Yes	Yes	Yes	3	No
P462	45	M	Positive	MSSA	Yes	IDU+Sexual	No	No	Yes	455	<50	42	Divorced	High School	Yes	Yes	Shared	Han	Yes	No	No	No	No	No	Yes	2	Yes
P463	60	F	Positive	MSSA	Yes	Heterosexual	No	Yes	Yes	385	<50	24	Widowed	Junior High	No	No	Private	Han	No	No	No	No	Yes	No	Yes	1	No
P464	84	M	Positive	MRSA	No	IDU+Sexual	Yes	Yes	Yes	115	106000	0	Widowed	Primary	Yes	Yes	Shared	Han	Yes	Yes	Yes	Yes	No	Yes	Yes	1	Yes
P465	31	M	Negative	-	Yes	Homosexual	No	No	No	590	<50	36	Single	College	No	No	Private	Minority	No	No	No	No	No	No	No	1	No
P466	55	F	Positive	MSSA	Yes	Heterosexual	No	No	No	415	<50	30	Married	Junior High	No	No	Private	Han	No	No	No	No	No	No	No	3	No
P467	73	M	Positive	MRSA	No	Heterosexual	Yes	Yes	Yes	155	90000	0	Married	Primary	No	No	Private	Han	No	Yes	Yes	Yes	Yes	Yes	Yes	2	No
P468	48	M	Positive	MSSA	Yes	IDU+Sexual	No	No	No	440	<50	18	Single	High School	No	Yes	Shared	Han	Yes	No	Yes	No	No	No	Yes	5	Yes
P469	36	F	Negative	-	Yes	Heterosexual	No	No	No	560	<50	48	Married	College	No	No	Private	Han	No	No	No	No	No	No	No	3	No
P470	71	F	Positive	MRSA	Yes	Heterosexual	Yes	Yes	Yes	265	5800	6	Widowed	Junior High	No	No	Private	Han	No	No	Yes	Yes	Yes	Yes	Yes	1	No
P471	50	M	Positive	MSSA	Yes	Homosexual	No	No	Yes	430	<50	54	Single	High School	No	No	Private	Han	No	No	No	No	No	No	Yes	2	No
P472	79	M	Positive	MRSA	No	IDU+Sexual	Yes	Yes	Yes	140	102000	0	Divorced	Primary	Yes	Yes	Shared	Han	Yes	Yes	Yes	Yes	Yes	Yes	Yes	1	Yes
P473	42	F	Positive	MSSA	Yes	Heterosexual	No	No	No	480	<50	36	Married	High School	No	No	Private	Han	No	No	No	No	No	No	No	4	No
P474	24	M	Negative	-	Yes	Homosexual	No	No	No	625	<50	60	Single	College	No	No	Private	Han	No	No	No	No	No	No	No	1	No
P475	66	M	Positive	MSSA	Yes	Heterosexual	No	Yes	No	400	<50	42	Married	Junior High	Yes	No	Private	Han	No	No	No	No	Yes	No	No	2	No
P476	82	F	Positive	MRSA	No	Heterosexual	Yes	Yes	Yes	125	94000	0	Widowed	Primary	No	No	Private	Han	No	Yes	Yes	Yes	Yes	Yes	Yes	1	No
P477	38	M	Positive	MSSA	Yes	IDU+Sexual	No	No	Yes	475	<50	24	Single	High School	Yes	Yes	Shared	Han	Yes	No	No	No	No	No	Yes	4	Yes
P478	61	F	Positive	MSSA	Yes	Heterosexual	No	No	Yes	390	<50	30	Married	Junior High	No	No	Private	Han	No	No	No	No	No	No	Yes	3	No
P479	26	M	Negative	-	Yes	Homosexual	No	No	No	615	<50	48	Single	College	No	No	Private	Minority	No	No	No	No	No	No	No	1	No
P480	72	M	Positive	MRSA	Yes	IDU+Sexual	Yes	No	Yes	275	3800	12	Divorced	Junior High	Yes	Yes	Shared	Han	Yes	No	Yes	Yes	No	Yes	Yes	1	Yes
P481	54	F	Positive	MSSA	Yes	Heterosexual	No	No	No	425	<50	18	Married	High School	No	No	Private	Han	No	No	No	No	No	No	No	4	No
P482	80	M	Positive	MRSA	No	Heterosexual	Yes	Yes	Yes	150	98000	0	Widowed	Primary	Yes	No	Shared	Han	No	Yes	Yes	Yes	Yes	Yes	Yes	1	No
P483	46	M	Positive	MSSA	Yes	IDU+Sexual	No	No	Yes	460	<50	36	Divorced	High School	Yes	Yes	Shared	Han	Yes	No	Yes	No	No	No	Yes	2	Yes
P484	33	F	Negative	-	Yes	Heterosexual	No	No	No	570	<50	54	Single	College	No	No	Private	Han	No	No	No	No	No	No	No	1	No
P485	67	M	Positive	MRSA	No	Heterosexual	Yes	Yes	No	170	87000	0	Married	Primary	No	No	Private	Han	No	Yes	No	Yes	Yes	Yes	Yes	3	No
P486	51	F	Positive	MSSA	Yes	Heterosexual	No	Yes	Yes	435	<50	42	Married	High School	No	No	Private	Han	No	No	No	No	Yes	No	Yes	4	No
P487	77	F	Positive	MRSA	Yes	IDU+Sexual	Yes	Yes	Yes	260	6400	3	Divorced	Junior High	Yes	Yes	Shared	Han	Yes	No	Yes	Yes	Yes	Yes	Yes	1	Yes
P488	35	M	Positive	MSSA	Yes	Homosexual	No	No	No	520	<50	48	Single	College	No	No	Private	Han	No	No	No	No	No	No	No	1	No
P489	63	M	Positive	MSSA	Yes	Heterosexual	No	No	Yes	405	<50	24	Married	Junior High	Yes	No	Private	Han	No	No	No	No	No	No	Yes	2	No
P490	85	M	Positive	MRSA	No	IDU+Sexual	Yes	Yes	Yes	110	108000	0	Widowed	Primary	Yes	Yes	Shared	Han	Yes	Yes	Yes	Yes	No	Yes	Yes	1	Yes
P491	28	F	Negative	-	Yes	Heterosexual	No	No	No	595	<50	60	Married	College	No	No	Private	Han	No	No	No	No	No	No	No	3	No
P492	57	M	Positive	MSSA	Yes	Heterosexual	No	No	No	420	<50	30	Married	Junior High	No	No	Private	Han	No	No	No	No	No	No	No	3	No
P493	74	F	Positive	MRSA	No	Heterosexual	Yes	Yes	Yes	165	83000	0	Widowed	Primary	Yes	No	Shared	Han	No	Yes	Yes	Yes	Yes	Yes	Yes	1	No
P494	44	M	Positive	MSSA	Yes	IDU+Sexual	No	No	Yes	450	<50	18	Single	High School	No	Yes	Shared	Han	Yes	No	No	No	No	No	Yes	5	Yes
P495	30	F	Negative	-	Yes	Heterosexual	No	No	No	580	<50	54	Married	College	No	No	Private	Minority	No	No	No	No	No	No	No	3	No
P496	68	M	Positive	MRSA	Yes	Heterosexual	Yes	Yes	Yes	280	2400	9	Married	Junior High	Yes	No	Private	Han	No	No	Yes	Yes	Yes	Yes	Yes	2	No
P497	52	F	Positive	MSSA	Yes	Heterosexual	No	No	Yes	440	<50	36	Married	High School	No	No	Private	Han	No	No	No	No	No	No	Yes	4	No
P498	78	M	Positive	MRSA	No	IDU+Sexual	Yes	Yes	Yes	145	100000	0	Divorced	Primary	Yes	Yes	Shared	Han	Yes	Yes	Yes	Yes	No	Yes	Yes	1	Yes
P499	39	M	Positive	MSSA	Yes	Homosexual	No	No	No	535	<50	42	Single	College	No	No	Private	Han	No	No	No	No	No	No	No	1	No
P500	23	F	Negative	-	Yes	Heterosexual	No	No	No	640	<50	60	Single	College	No	No	Private	Han	No	No	No	No	No	No	No	1	No
P501	71	M	Positive	MRSA	No	Heterosexual	Yes	Yes	Yes	155	88000	0	Married	Primary	Yes	No	Shared	Han	No	Yes	Yes	Yes	Yes	Yes	Yes	3	No
P502	47	F	Positive	MSSA	Yes	Heterosexual	No	No	No	485	<50	48	Married	High School	No	No	Private	Han	No	No	No	No	No	No	No	4	No
P503	81	F	Positive	MRSA	Yes	IDU+Sexual	Yes	No	Yes	290	3200	6	Divorced	Junior High	Yes	Yes	Shared	Han	Yes	No	Yes	Yes	Yes	Yes	Yes	1	Yes
P504	37	M	Positive	MSSA	Yes	IDU+Sexual	No	No	Yes	470	<50	24	Single	High School	No	Yes	Shared	Han	Yes	No	Yes	No	No	No	Yes	4	Yes
P505	64	M	Positive	MSSA	Yes	Heterosexual	No	Yes	No	380	<50	30	Married	Junior High	No	No	Private	Han	No	No	No	No	Yes	No	No	2	No
P506	83	M	Positive	MRSA	No	Heterosexual	Yes	Yes	No	130	91000	0	Widowed	Primary	No	No	Private	Han	No	Yes	No	Yes	Yes	Yes	Yes	1	No
P507	25	F	Negative	-	Yes	Heterosexual	No	No	No	625	<50	48	Single	College	No	No	Private	Han	No	No	No	No	No	No	No	1	No
P508	59	M	Positive	MSSA	Yes	Heterosexual	No	No	Yes	415	<50	18	Married	Junior High	Yes	No	Private	Han	No	No	No	No	No	No	Yes	3	No
P509	75	M	Positive	MRSA	No	IDU+Sexual	Yes	Yes	Yes	160	102000	0	Divorced	Primary	Yes	Yes	Shared	Han	Yes	Yes	Yes	Yes	Yes	Yes	Yes	1	Yes
P510	48	F	Positive	MSSA	Yes	Heterosexual	No	No	No	445	<50	36	Married	High School	No	No	Private	Han	No	No	No	No	No	No	No	4	No
P511	32	M	Negative	-	Yes	Homosexual	No	No	No	565	<50	54	Single	College	No	No	Private	Minority	No	No	No	No	No	No	No	1	No
P512	70	F	Positive	MRSA	Yes	Heterosexual	Yes	Yes	Yes	275	4600	12	Married	Junior High	No	No	Private	Han	No	No	Yes	Yes	Yes	Yes	Yes	2	No
P513	53	M	Positive	MSSA	Yes	Homosexual	No	No	Yes	430	<50	42	Single	High School	No	No	Private	Han	No	No	No	No	No	No	Yes	2	No
P514	79	M	Positive	MRSA	No	IDU+Sexual	Yes	Yes	Yes	135	105000	0	Divorced	Primary	Yes	Yes	Shared	Han	Yes	Yes	Yes	Yes	No	Yes	Yes	1	Yes
P515	41	F	Positive	MSSA	Yes	Heterosexual	No	No	No	490	<50	24	Married	High School	No	No	Private	Han	No	No	No	No	No	No	No	3	No
P516	26	M	Negative	-	Yes	Homosexual	No	No	No	610	<50	60	Single	College	No	No	Private	Han	No	No	No	No	No	No	No	1	No
P517	66	F	Positive	MSSA	Yes	Heterosexual	No	Yes	Yes	395	<50	30	Widowed	Junior High	No	No	Private	Han	No	No	No	No	Yes	No	Yes	1	No
P518	82	M	Positive	MRSA	No	Heterosexual	Yes	Yes	Yes	120	93000	0	Widowed	Primary	No	No	Private	Han	No	Yes	Yes	Yes	Yes	Yes	Yes	1	No
P519	45	M	Positive	MSSA	Yes	IDU+Sexual	No	No	No	465	<50	18	Divorced	High School	Yes	Yes	Shared	Han	Yes	No	No	No	No	No	Yes	2	Yes
P520	29	F	Negative	-	Yes	Heterosexual	No	No	No	585	<50	48	Married	College	No	No	Private	Han	No	No	No	No	No	No	No	3	No
P521	72	M	Positive	MRSA	No	Heterosexual	Yes	Yes	No	170	85000	0	Married	Primary	Yes	No	Shared	Han	No	Yes	No	Yes	Yes	Yes	Yes	2	No
P522	55	F	Positive	MSSA	Yes	Heterosexual	No	No	Yes	425	<50	36	Married	Junior High	No	No	Private	Han	No	No	No	No	No	No	Yes	4	No
P523	77	M	Positive	MRSA	Yes	IDU+Sexual	Yes	Yes	Yes	265	5400	9	Divorced	Junior High	Yes	Yes	Shared	Han	Yes	No	Yes	Yes	No	Yes	Yes	1	Yes
P524	34	M	Positive	MSSA	Yes	Homosexual	No	No	No	530	<50	54	Single	College	No	No	Private	Minority	No	No	No	No	No	No	No	1	No
P525	61	M	Positive	MSSA	Yes	Heterosexual	No	Yes	No	405	<50	42	Married	Junior High	Yes	No	Private	Han	No	No	No	No	Yes	No	No	3	No
P526	86	F	Positive	MRSA	No	IDU+Sexual	Yes	Yes	Yes	110	107000	0	Widowed	Primary	Yes	Yes	Shared	Han	Yes	Yes	Yes	Yes	Yes	Yes	Yes	1	Yes
P527	40	F	Negative	-	Yes	Heterosexual	No	No	No	545	<50	60	Married	College	No	No	Private	Han	No	No	No	No	No	No	No	4	No
P528	56	M	Positive	MSSA	Yes	Heterosexual	No	No	Yes	420	<50	24	Married	Junior High	No	No	Private	Han	No	No	No	No	No	No	Yes	2	No
P529	73	F	Positive	MRSA	No	Heterosexual	Yes	Yes	Yes	160	81000	0	Widowed	Primary	No	No	Private	Han	No	Yes	Yes	Yes	Yes	Yes	Yes	1	No
P530	46	M	Positive	MSSA	Yes	IDU+Sexual	No	No	Yes	455	<50	30	Single	High School	No	Yes	Shared	Han	Yes	No	Yes	No	No	No	Yes	5	Yes
P531	31	M	Negative	-	Yes	Homosexual	No	No	No	590	<50	36	Single	College	No	No	Private	Han	No	No	No	No	No	No	No	1	No
P532	68	M	Positive	MRSA	Yes	Heterosexual	Yes	No	Yes	285	2200	3	Married	Junior High	No	No	Private	Han	No	No	Yes	Yes	Yes	Yes	Yes	4	No
P533	50	F	Positive	MSSA	Yes	Heterosexual	No	No	No	435	<50	48	Married	High School	No	No	Private	Han	No	No	No	No	No	No	No	3	No
P534	84	M	Positive	MRSA	No	IDU+Sexual	Yes	Yes	Yes	125	103000	0	Divorced	Primary	Yes	Yes	Shared	Han	Yes	Yes	Yes	Yes	Yes	Yes	Yes	1	Yes
P535	42	M	Positive	MSSA	Yes	IDU+Sexual	No	No	Yes	475	<50	18	Single	High School	Yes	Yes	Shared	Han	Yes	No	No	No	No	No	Yes	4	Yes
P536	27	F	Negative	-	Yes	Heterosexual	No	No	No	605	<50	54	Single	College	No	No	Private	Minority	No	No	No	No	No	No	No	1	No
P537	63	F	Positive	MSSA	Yes	Heterosexual	No	Yes	Yes	390	<50	42	Widowed	Junior High	No	No	Private	Han	No	No	No	No	Yes	No	Yes	1	No
P538	80	M	Positive	MRSA	No	Heterosexual	Yes	Yes	No	140	89000	0	Widowed	Primary	No	No	Private	Han	No	Yes	No	Yes	Yes	Yes	Yes	1	No
P539	38	M	Positive	MSSA	Yes	Homosexual	No	No	No	525	<50	48	Single	College	No	No	Private	Han	No	No	No	No	No	No	No	1	No
P540	22	F	Negative	-	Yes	Heterosexual	No	No	No	635	<50	60	Single	College	No	No	Private	Han	No	No	No	No	No	No	No	1	No
P541	71	F	Positive	MRSA	Yes	IDU+Sexual	Yes	Yes	Yes	270	4800	6	Divorced	Junior High	Yes	Yes	Shared	Han	Yes	No	Yes	Yes	Yes	Yes	Yes	1	Yes
P542	54	M	Positive	MSSA	Yes	Heterosexual	No	No	Yes	430	<50	24	Married	High School	No	No	Private	Han	No	No	No	No	No	No	Yes	4	No
P543	76	M	Positive	MRSA	No	Heterosexual	Yes	Yes	Yes	155	95000	0	Married	Primary	Yes	No	Shared	Han	No	Yes	Yes	Yes	Yes	Yes	Yes	2	No
P544	49	F	Positive	MSSA	Yes	Heterosexual	No	No	No	440	<50	30	Married	High School	No	No	Private	Han	No	No	No	No	No	No	No	3	No
P545	33	M	Negative	-	Yes	Homosexual	No	No	No	560	<50	54	Single	College	No	No	Private	Minority	No	No	No	No	No	No	No	1	No
P546	67	M	Positive	MRSA	No	Heterosexual	Yes	Yes	Yes	175	83000	0	Married	Primary	No	No	Private	Han	No	Yes	Yes	Yes	Yes	Yes	Yes	3	No
P547	44	M	Positive	MSSA	Yes	IDU+Sexual	No	No	Yes	460	<50	36	Divorced	High School	Yes	Yes	Shared	Han	Yes	No	Yes	No	No	No	Yes	2	Yes
P548	62	F	Positive	MSSA	Yes	Heterosexual	No	Yes	No	400	<50	18	Married	Junior High	No	No	Private	Han	No	No	No	No	Yes	No	No	2	No
P549	85	M	Positive	MRSA	No	IDU+Sexual	Yes	Yes	Yes	115	110000	0	Widowed	Primary	Yes	Yes	Shared	Han	Yes	Yes	Yes	Yes	No	Yes	Yes	1	Yes
P550	35	F	Negative	-	Yes	Heterosexual	No	No	No	555	<50	48	Married	College	No	No	Private	Han	No	No	No	No	No	No	No	4	No
P551	58	M	Positive	MSSA	Yes	Heterosexual	No	No	Yes	415	<50	42	Married	Junior High	Yes	No	Private	Han	No	No	No	No	No	No	Yes	3	No
P552	74	F	Positive	MRSA	No	Heterosexual	Yes	Yes	No	165	86000	0	Widowed	Primary	No	No	Private	Han	No	Yes	No	Yes	Yes	Yes	Yes	1	No
P553	48	M	Positive	MSSA	Yes	IDU+Sexual	No	No	No	445	<50	24	Single	High School	No	Yes	Shared	Han	Yes	No	No	No	No	No	Yes	5	Yes
P554	24	M	Negative	-	Yes	Homosexual	No	No	No	620	<50	60	Single	College	No	No	Private	Han	No	No	No	No	No	No	No	1	No
P555	70	M	Positive	MRSA	Yes	Heterosexual	Yes	No	Yes	280	3400	12	Married	Junior High	Yes	No	Private	Han	No	No	Yes	Yes	Yes	Yes	Yes	2	No
P556	51	F	Positive	MSSA	Yes	Heterosexual	No	No	No	435	<50	30	Married	High School	No	No	Private	Han	No	No	No	No	No	No	No	4	No
P557	79	M	Positive	MRSA	No	IDU+Sexual	Yes	Yes	Yes	145	101000	0	Divorced	Primary	Yes	Yes	Shared	Han	Yes	Yes	Yes	Yes	Yes	Yes	Yes	1	Yes
P558	36	M	Positive	MSSA	Yes	Homosexual	No	No	Yes	520	<50	36	Single	College	No	No	Private	Minority	No	No	No	No	No	No	Yes	1	No
P559	65	F	Positive	MSSA	Yes	Heterosexual	No	Yes	Yes	385	<50	18	Widowed	Junior High	No	No	Private	Han	No	No	No	No	Yes	No	Yes	1	No
P560	82	M	Positive	MRSA	No	Heterosexual	Yes	Yes	Yes	125	92000	0	Widowed	Primary	No	No	Private	Han	No	Yes	Yes	Yes	Yes	Yes	Yes	1	No
P561	41	M	Positive	MSSA	Yes	IDU+Sexual	No	No	Yes	470	<50	42	Single	High School	Yes	Yes	Shared	Han	Yes	No	No	No	No	No	Yes	4	Yes
P562	28	F	Negative	-	Yes	Heterosexual	No	No	No	595	<50	54	Married	College	No	No	Private	Han	No	No	No	No	No	No	No	3	No
P563	72	F	Positive	MRSA	No	Heterosexual	Yes	Yes	Yes	160	88000	0	Married	Primary	Yes	No	Shared	Han	No	Yes	Yes	Yes	Yes	Yes	Yes	2	No
P564	46	M	Positive	MSSA	Yes	Homosexual	No	No	No	450	<50	48	Single	High School	No	No	Private	Han	No	No	No	No	No	No	No	2	No
P565	30	F	Negative	-	Yes	Heterosexual	No	No	No	575	<50	60	Married	College	No	No	Private	Minority	No	No	No	No	No	No	No	3	No
P566	69	M	Positive	MRSA	Yes	IDU+Sexual	Yes	Yes	Yes	265	6200	3	Divorced	Junior High	Yes	Yes	Shared	Han	Yes	No	Yes	Yes	No	Yes	Yes	1	Yes
P567	52	F	Positive	MSSA	Yes	Heterosexual	No	No	Yes	425	<50	24	Married	High School	No	No	Private	Han	No	No	No	No	No	No	Yes	4	No
P568	78	M	Positive	MRSA	No	Heterosexual	Yes	Yes	No	150	97000	0	Widowed	Primary	No	No	Private	Han	No	Yes	No	Yes	Yes	Yes	Yes	1	No
P569	39	M	Positive	MSSA	Yes	IDU+Sexual	No	No	No	480	<50	30	Single	High School	No	Yes	Shared	Han	Yes	No	Yes	No	No	No	Yes	5	Yes
P570	23	F	Negative	-	Yes	Heterosexual	No	No	No	630	<50	48	Single	College	No	No	Private	Han	No	No	No	No	No	No	No	1	No
P571	66	M	Positive	MSSA	Yes	Heterosexual	No	Yes	No	405	<50	36	Married	Junior High	Yes	No	Private	Han	No	No	No	No	Yes	No	No	2	No
P572	81	F	Positive	MRSA	No	IDU+Sexual	Yes	Yes	Yes	135	104000	0	Widowed	Primary	Yes	Yes	Shared	Han	Yes	Yes	Yes	Yes	Yes	Yes	Yes	1	Yes
P573	47	M	Positive	MSSA	Yes	Homosexual	No	No	Yes	440	<50	18	Single	High School	No	No	Private	Han	No	No	No	No	No	No	Yes	2	No
P574	32	F	Negative	-	Yes	Heterosexual	No	No	No	560	<50	54	Married	College	No	No	Private	Han	No	No	No	No	No	No	No	4	No
P575	73	M	Positive	MRSA	Yes	Heterosexual	Yes	No	Yes	275	3800	9	Married	Junior High	No	No	Private	Han	No	No	Yes	Yes	Yes	Yes	Yes	3	No
P576	56	F	Positive	MSSA	Yes	Heterosexual	No	No	No	420	<50	42	Married	Junior High	No	No	Private	Han	No	No	No	No	No	No	No	4	No
P577	84	M	Positive	MRSA	No	IDU+Sexual	Yes	Yes	Yes	120	106000	0	Divorced	Primary	Yes	Yes	Shared	Han	Yes	Yes	Yes	Yes	No	Yes	Yes	1	Yes
P578	45	F	Positive	MSSA	Yes	Heterosexual	No	No	Yes	495	<50	48	Married	High School	No	No	Private	Han	No	No	No	No	No	No	Yes	3	No
P579	25	M	Negative	-	Yes	Homosexual	No	No	No	615	<50	36	Single	College	No	No	Private	Minority	No	No	No	No	No	No	No	1	No
P580	68	F	Positive	MRSA	No	Heterosexual	Yes	Yes	Yes	170	82000	0	Widowed	Primary	No	No	Private	Han	No	Yes	Yes	Yes	Yes	Yes	Yes	1	No
P581	43	M	Positive	MSSA	Yes	IDU+Sexual	No	No	Yes	460	<50	24	Divorced	High School	Yes	Yes	Shared	Han	Yes	No	No	No	No	No	Yes	2	Yes
P582	60	M	Positive	MSSA	Yes	Heterosexual	No	Yes	Yes	390	<50	30	Married	Junior High	No	No	Private	Han	No	No	No	No	Yes	No	Yes	3	No
P583	87	F	Positive	MRSA	No	IDU+Sexual	Yes	Yes	Yes	105	110000	0	Widowed	Primary	Yes	Yes	Shared	Han	Yes	Yes	Yes	Yes	Yes	Yes	Yes	1	Yes
P584	34	F	Negative	-	Yes	Heterosexual	No	No	No	550	<50	60	Married	College	No	No	Private	Han	No	No	No	No	No	No	No	4	No
P585	57	M	Positive	MSSA	Yes	Heterosexual	No	No	No	415	<50	18	Married	Junior High	Yes	No	Private	Han	No	No	No	No	No	No	No	2	No
P586	75	F	Positive	MRSA	No	Heterosexual	Yes	Yes	No	155	90000	0	Widowed	Primary	No	No	Private	Han	No	Yes	No	Yes	Yes	Yes	Yes	1	No
P587	50	M	Positive	MSSA	Yes	IDU+Sexual	No	No	Yes	445	<50	36	Single	High School	No	Yes	Shared	Han	Yes	No	Yes	No	No	No	Yes	5	Yes
P588	29	M	Negative	-	Yes	Homosexual	No	No	No	580	<50	48	Single	College	No	No	Private	Han	No	No	No	No	No	No	No	1	No
P589	71	M	Positive	MRSA	Yes	Heterosexual	Yes	Yes	Yes	290	2600	6	Married	Junior High	Yes	No	Private	Han	No	No	Yes	Yes	Yes	Yes	Yes	4	No
P590	54	F	Positive	MSSA	Yes	Heterosexual	No	No	Yes	430	<50	54	Married	High School	No	No	Private	Han	No	No	No	No	No	No	Yes	3	No
P591	80	M	Positive	MRSA	No	IDU+Sexual	Yes	Yes	Yes	140	99000	0	Divorced	Primary	Yes	Yes	Shared	Han	Yes	Yes	Yes	Yes	No	Yes	Yes	1	Yes
P592	37	M	Positive	MSSA	Yes	Homosexual	No	No	No	535	<50	42	Single	College	No	No	Private	Minority	No	No	No	No	No	No	No	1	No
P593	62	F	Positive	MSSA	Yes	Heterosexual	No	Yes	No	400	<50	24	Widowed	Junior High	No	No	Private	Han	No	No	No	No	Yes	No	No	1	No
P594	83	M	Positive	MRSA	No	Heterosexual	Yes	Yes	Yes	130	93000	0	Widowed	Primary	No	No	Private	Han	No	Yes	Yes	Yes	Yes	Yes	Yes	1	No
P595	48	M	Positive	MSSA	Yes	IDU+Sexual	No	No	Yes	455	<50	30	Divorced	High School	Yes	Yes	Shared	Han	Yes	No	Yes	No	No	No	Yes	4	Yes
P596	26	F	Negative	-	Yes	Heterosexual	No	No	No	620	<50	60	Single	College	No	No	Private	Han	No	No	No	No	No	No	No	1	No
P597	69	F	Positive	MRSA	No	Heterosexual	Yes	Yes	Yes	165	86000	0	Married	Primary	Yes	No	Shared	Han	No	Yes	Yes	Yes	Yes	Yes	Yes	2	No
P598	51	M	Positive	MSSA	Yes	Homosexual	No	No	No	440	<50	18	Single	High School	No	No	Private	Han	No	No	No	No	No	No	No	2	No
P599	76	M	Positive	MRSA	Yes	IDU+Sexual	Yes	No	Yes	275	4400	12	Divorced	Junior High	Yes	Yes	Shared	Han	Yes	No	Yes	Yes	Yes	Yes	Yes	1	Yes
P600	35	F	Positive	MSSA	Yes	Heterosexual	No	No	Yes	485	<50	36	Married	High School	No	No	Private	Han	No	No	No	No	No	No	Yes	4	NoPatient_ID	Age	Gender	S_aureus_Status	MRSA_Status	ART_Status	HIV_Transmission	Respiratory_Infection_12mo	Hospitalization_12mo	Antibiotic_Use_12mo	CD4_Count	Viral_Load	ART_Duration_months	Marital_Status	Education_Level	Smoking_6mo	Alcohol_Use	Living_Conditions	Ethnicity	Sharing_Living_Items	Skin_Wound_Joint_Disease_12mo	Other_Infectious_Disease_History	Opportunistic_Infection_History
P001	72	M	Positive	MRSA	No	Heterosexual	Yes	Yes	Yes	185	48500	0	Married	Primary	Yes	No	Shared	Han	No	No	No	Yes	No	Yes	Yes	3	No
P002	45	F	Positive	MSSA	Yes	Homosexual	No	No	No	520	<50	36	Single	College	No	No	Private	Han	No	No	No	No	No	No	No	1	No
P003	68	M	Positive	MRSA	No	IDU+Sexual	Yes	Yes	Yes	95	125000	0	Divorced	Junior High	Yes	Yes	Shared	Han	Yes	Yes	Yes	Yes	Yes	Yes	Yes	2	Yes
P004	23	M	Negative	-	Yes	Homosexual	No	No	No	650	<50	48	Single	College	No	No	Private	Han	No	No	No	No	No	No	No	1	No
P005	81	F	Positive	MRSA	No	Heterosexual	Yes	Yes	No	150	85000	0	Widowed	Primary	No	No	Private	Han	No	Yes	No	Yes	Yes	Yes	Yes	1	No
P006	34	M	Positive	MSSA	Yes	IDU+Sexual	No	No	Yes	480	<50	24	Single	High School	No	Yes	Shared	Han	Yes	No	No	No	No	No	Yes	4	Yes
P007	76	F	Positive	MRSA	Yes	Heterosexual	No	Yes	Yes	320	2500	12	Married	Junior High	No	No	Private	Han	No	No	Yes	Yes	Yes	Yes	Yes	2	No
P008	29	F	Negative	-	Yes	Heterosexual	No	No	No	590	<50	60	Married	College	No	No	Private	Han	No	No	No	No	No	No	No	3	No
P009	65	M	Positive	MRSA	No	IDU+Sexual	Yes	No	Yes	165	95000	0	Divorced	Primary	Yes	Yes	Shared	Han	Yes	Yes	Yes	Yes	No	Yes	Yes	1	Yes
P010	52	M	Positive	MSSA	Yes	Homosexual	No	Yes	No	455	<50	18	Single	High School	No	No	Private	Han	No	No	No	No	Yes	No	Yes	2	No
P011	38	F	Negative	-	Yes	Heterosexual	No	No	No	510	<50	30	Married	College	No	No	Private	Han	No	No	No	No	No	No	No	4	No
P012	71	M	Positive	MRSA	No	Heterosexual	Yes	Yes	Yes	175	52000	0	Married	Primary	Yes	No	Shared	Han	No	Yes	Yes	Yes	Yes	Yes	Yes	2	No
P013	26	M	Positive	MSSA	Yes	Homosexual	No	No	No	620	<50	42	Single	College	No	No	Private	Minority	No	No	No	No	No	No	No	1	No
P014	64	F	Positive	MRSA	No	Heterosexual	Yes	Yes	Yes	190	45000	0	Widowed	Junior High	No	No	Private	Han	No	No	No	Yes	No	Yes	Yes	1	No
P015	41	M	Negative	-	Yes	IDU+Sexual	No	No	Yes	385	<50	15	Single	High School	Yes	Yes	Shared	Han	Yes	No	Yes	No	No	No	Yes	3	Yes
P016	77	F	Positive	MRSA	No	Heterosexual	Yes	Yes	Yes	145	88000	0	Married	Primary	No	No	Private	Han	No	Yes	Yes	Yes	Yes	Yes	Yes	2	No
P017	35	M	Positive	MSSA	Yes	Homosexual	No	No	No	540	<50	48	Single	College	No	No	Private	Han	No	No	No	No	No	No	No	1	No
P018	58	M	Positive	MSSA	Yes	Heterosexual	No	No	Yes	420	<50	24	Married	High School	Yes	No	Private	Han	No	No	No	No	Yes	No	Yes	3	No
P019	73	F	Positive	MRSA	No	Heterosexual	Yes	Yes	No	160	72000	0	Widowed	Primary	No	No	Private	Han	No	Yes	No	Yes	Yes	Yes	Yes	1	No
P020	30	M	Negative	-	Yes	Homosexual	No	No	No	580	<50	36	Single	College	No	No	Private	Han	No	No	No	No	No	No	No	2	No
P021	69	M	Positive	MRSA	No	IDU+Sexual	Yes	Yes	Yes	120	110000	0	Divorced	Junior High	Yes	Yes	Shared	Han	Yes	Yes	Yes	Yes	Yes	Yes	Yes	1	Yes
P022	46	F	Positive	MSSA	Yes	Heterosexual	No	No	No	495	<50	30	Married	High School	No	No	Private	Han	No	No	No	No	No	No	No	4	No
P023	24	M	Negative	-	Yes	Homosexual	No	No	No	645	<50	54	Single	College	No	No	Private	Minority	No	No	No	No	No	No	No	1	No
P024	82	F	Positive	MRSA	No	Heterosexual	Yes	Yes	Yes	135	92000	0	Widowed	Primary	No	No	Private	Han	No	Yes	Yes	Yes	Yes	Yes	Yes	1	No
P025	37	M	Positive	MSSA	Yes	IDU+Sexual	No	No	Yes	470	<50	18	Single	High School	No	Yes	Shared	Han	Yes	No	No	No	No	No	Yes	5	Yes
P026	62	M	Positive	MRSA	Yes	Heterosexual	Yes	No	Yes	280	5000	6	Married	Junior High	Yes	No	Private	Han	No	No	Yes	Yes	Yes	Yes	Yes	2	No
P027	28	F	Negative	-	Yes	Heterosexual	No	No	No	560	<50	42	Married	College	No	No	Private	Han	No	No	No	No	No	No	No	3	No
P028	75	M	Positive	MRSA	No	Heterosexual	Yes	Yes	Yes	155	78000	0	Married	Primary	No	No	Shared	Han	No	Yes	Yes	Yes	Yes	Yes	Yes	2	No
P029	43	F	Positive	MSSA	Yes	Heterosexual	No	No	No	505	<50	36	Married	High School	No	No	Private	Han	No	No	No	No	No	No	No	4	No
P030	67	M	Positive	MRSA	No	IDU+Sexual	Yes	Yes	Yes	110	98000	0	Divorced	Junior High	Yes	Yes	Shared	Han	Yes	Yes	Yes	Yes	No	Yes	Yes	1	Yes
P031	31	F	Negative	-	Yes	Heterosexual	No	No	No	535	<50	48	Single	College	No	No	Private	Han	No	No	No	No	No	No	No	1	No
P032	79	M	Positive	MRSA	No	Heterosexual	Yes	Yes	No	140	82000	0	Widowed	Primary	No	No	Private	Han	No	Yes	No	Yes	Yes	Yes	Yes	1	No
P033	48	M	Positive	MSSA	Yes	Homosexual	No	No	Yes	440	<50	24	Single	High School	No	No	Private	Han	No	No	No	No	No	No	Yes	2	No
P034	25	F	Negative	-	Yes	Heterosexual	No	No	No	615	<50	60	Single	College	No	No	Private	Han	No	No	No	No	No	No	No	1	No
P035	70	F	Positive	MRSA	No	Heterosexual	Yes	Yes	Yes	170	68000	0	Married	Primary	Yes	No	Shared	Han	No	No	Yes	Yes	Yes	Yes	Yes	3	No
P036	36	M	Positive	MSSA	Yes	IDU+Sexual	No	No	No	485	<50	30	Single	High School	Yes	Yes	Shared	Han	Yes	No	No	No	No	No	Yes	4	Yes
P037	61	F	Positive	MSSA	Yes	Heterosexual	No	Yes	Yes	390	<50	12	Married	Junior High	No	No	Private	Han	No	No	No	No	Yes	No	Yes	2	No
P038	83	M	Positive	MRSA	No	Heterosexual	Yes	Yes	Yes	125	95000	0	Widowed	Primary	No	No	Private	Han	No	Yes	Yes	Yes	Yes	Yes	Yes	1	No
P039	27	M	Negative	-	Yes	Homosexual	No	No	No	595	<50	54	Single	College	No	No	Private	Minority	No	No	No	No	No	No	No	1	No
P040	55	M	Positive	MSSA	Yes	Heterosexual	No	No	No	425	<50	36	Married	High School	Yes	No	Private	Han	No	No	No	No	No	No	No	3	No
P041	74	F	Positive	MRSA	No	Heterosexual	Yes	Yes	Yes	165	75000	0	Widowed	Junior High	No	No	Private	Han	No	Yes	No	Yes	Yes	Yes	Yes	1	No
P042	40	M	Positive	MSSA	Yes	IDU+Sexual	No	No	Yes	460	<50	18	Divorced	High School	No	Yes	Shared	Han	Yes	No	Yes	No	No	No	Yes	2	Yes
P043	29	F	Negative	-	Yes	Heterosexual	No	No	No	570	<50	48	Married	College	No	No	Private	Han	No	No	No	No	No	No	No	3	No
P044	66	M	Positive	MRSA	Yes	Heterosexual	Yes	No	Yes	295	3500	9	Married	Junior High	Yes	No	Private	Han	No	No	Yes	Yes	Yes	Yes	Yes	2	No
P045	51	F	Positive	MSSA	Yes	Heterosexual	No	Yes	No	435	<50	24	Married	High School	No	No	Private	Han	No	No	No	No	Yes	No	No	4	No
P046	78	M	Positive	MRSA	No	Heterosexual	Yes	Yes	Yes	150	85000	0	Married	Primary	No	No	Shared	Han	No	Yes	Yes	Yes	Yes	Yes	Yes	2	No
P047	33	M	Negative	-	Yes	Homosexual	No	No	No	550	<50	42	Single	College	No	No	Private	Han	No	No	No	No	No	No	No	1	No
P048	63	F	Positive	MSSA	Yes	Heterosexual	No	No	Yes	410	<50	30	Widowed	Junior High	No	No	Private	Han	No	No	No	No	No	No	Yes	1	No
P049	80	M	Positive	MRSA	No	Heterosexual	Yes	Yes	No	130	90000	0	Widowed	Primary	No	No	Private	Han	No	Yes	Yes	Yes	Yes	Yes	Yes	1	No
P050	44	M	Positive	MSSA	Yes	IDU+Sexual	No	No	Yes	475	<50	24	Single	High School	Yes	Yes	Shared	Han	Yes	No	No	No	No	No	Yes	5	Yes
P051	22	F	Negative	-	Yes	Heterosexual	No	No	No	630	<50	36	Single	College	No	No	Private	Han	No	No	No	No	No	No	No	1	No
P052	71	M	Positive	MRSA	No	IDU+Sexual	Yes	Yes	Yes	105	105000	0	Divorced	Primary	Yes	Yes	Shared	Han	Yes	Yes	Yes	Yes	Yes	Yes	Yes	1	Yes
P053	39	F	Positive	MSSA	Yes	Heterosexual	No	No	No	500	<50	42	Married	High School	No	No	Private	Han	No	No	No	No	No	No	No	3	No
P054	76	F	Positive	MRSA	No	Heterosexual	Yes	Yes	Yes	160	80000	0	Widowed	Primary	No	No	Private	Han	No	Yes	Yes	Yes	Yes	Yes	Yes	1	No
P055	32	M	Negative	-	Yes	Homosexual	No	No	No	585	<50	48	Single	College	No	No	Private	Han	No	No	No	No	No	No	No	2	No
P056	57	M	Positive	MSSA	Yes	Heterosexual	No	No	Yes	415	<50	18	Married	Junior High	Yes	No	Private	Han	No	No	No	No	No	No	Yes	4	No
P057	85	F	Positive	MRSA	No	Heterosexual	Yes	Yes	Yes	115	98000	0	Widowed	Primary	No	No	Private	Han	No	Yes	Yes	Yes	Yes	Yes	Yes	1	No
P058	47	M	Positive	MSSA	Yes	IDU+Sexual	No	No	No	450	<50	30	Divorced	High School	No	Yes	Shared	Han	Yes	No	No	No	No	No	Yes	2	Yes
P059	26	F	Negative	-	Yes	Heterosexual	No	No	No	605	<50	54	Single	College	No	No	Private	Minority	No	No	No	No	No	No	No	1	No
P060	68	M	Positive	MRSA	Yes	Heterosexual	Yes	Yes	Yes	270	4500	6	Married	Junior High	No	No	Private	Han	No	No	Yes	Yes	Yes	Yes	Yes	3	No
P061	42	F	Positive	MSSA	Yes	Heterosexual	No	No	No	490	<50	36	Married	High School	No	No	Private	Han	No	No	No	No	No	No	No	4	No
P062	73	M	Positive	MRSA	No	IDU+Sexual	Yes	Yes	Yes	135	102000	0	Divorced	Primary	Yes	Yes	Shared	Han	Yes	Yes	Yes	Yes	No	Yes	Yes	1	Yes
P063	35	M	Negative	-	Yes	Homosexual	No	No	No	565	<50	42	Single	College	No	No	Private	Han	No	No	No	No	No	No	No	1	No
P064	60	F	Positive	MSSA	Yes	Heterosexual	No	Yes	Yes	385	<50	24	Married	Junior High	No	No	Private	Han	No	No	No	No	Yes	No	Yes	2	No
P065	81	M	Positive	MRSA	No	Heterosexual	Yes	Yes	No	145	87000	0	Widowed	Primary	No	No	Private	Han	No	Yes	No	Yes	Yes	Yes	Yes	1	No
P066	49	M	Positive	MSSA	Yes	Homosexual	No	No	Yes	445	<50	18	Single	High School	No	No	Private	Han	No	No	No	No	No	No	Yes	2	No
P067	28	F	Negative	-	Yes	Heterosexual	No	No	No	600	<50	60	Married	College	No	No	Private	Han	No	No	No	No	No	No	No	3	No
P068	72	F	Positive	MRSA	No	Heterosexual	Yes	Yes	Yes	155	83000	0	Widowed	Primary	Yes	No	Shared	Han	No	Yes	Yes	Yes	Yes	Yes	Yes	1	No
P069	38	M	Positive	MSSA	Yes	IDU+Sexual	No	No	No	480	<50	36	Single	High School	Yes	Yes	Shared	Han	Yes	No	No	No	No	No	Yes	4	Yes
P070	65	M	Positive	MRSA	Yes	Heterosexual	No	Yes	Yes	290	2800	12	Married	Junior High	Yes	No	Private	Han	No	No	Yes	Yes	Yes	Yes	Yes	2	No
P071	24	F	Negative	-	Yes	Heterosexual	No	No	No	625	<50	48	Single	College	No	No	Private	Han	No	No	No	No	No	No	No	1	No
P072	77	M	Positive	MRSA	No	IDU+Sexual	Yes	Yes	Yes	125	108000	0	Divorced	Primary	Yes	Yes	Shared	Han	Yes	Yes	Yes	Yes	Yes	Yes	Yes	1	Yes
P073	53	F	Positive	MSSA	Yes	Heterosexual	No	No	No	430	<50	30	Married	High School	No	No	Private	Han	No	No	No	No	No	No	No	3	No
P074	84	M	Positive	MRSA	No	Heterosexual	Yes	Yes	Yes	120	93000	0	Widowed	Primary	No	No	Private	Han	No	Yes	Yes	Yes	Yes	Yes	Yes	1	No
P075	30	M	Negative	-	Yes	Homosexual	No	No	No	575	<50	54	Single	College	No	No	Private	Minority	No	No	No	No	No	No	No	1	No
P076	59	M	Positive	MSSA	Yes	Heterosexual	No	No	Yes	405	<50	24	Married	Junior High	Yes	No	Private	Han	No	No	No	No	No	No	Yes	4	No
P077	75	F	Positive	MRSA	No	Heterosexual	Yes	Yes	No	165	77000	0	Married	Primary	No	No	Private	Han	No	Yes	No	Yes	Yes	Yes	Yes	2	No
P078	45	M	Positive	MSSA	Yes	IDU+Sexual	No	No	Yes	465	<50	18	Divorced	High School	No	Yes	Shared	Han	Yes	No	Yes	No	No	No	Yes	2	Yes
P079	21	F	Negative	-	Yes	Heterosexual	No	No	No	640	<50	42	Single	College	No	No	Private	Han	No	No	No	No	No	No	No	1	No
P080	69	M	Positive	MRSA	Yes	Heterosexual	Yes	No	Yes	275	3800	9	Married	Junior High	No	No	Private	Han	No	No	Yes	Yes	Yes	Yes	Yes	3	No
P081	50	F	Positive	MSSA	Yes	Heterosexual	No	Yes	No	440	<50	36	Married	High School	No	No	Private	Han	No	No	No	No	Yes	No	No	4	No
P082	79	M	Positive	MRSA	No	IDU+Sexual	Yes	Yes	Yes	115	112000	0	Widowed	Primary	Yes	Yes	Shared	Han	Yes	Yes	Yes	Yes	Yes	Yes	Yes	1	Yes
P083	34	M	Negative	-	Yes	Homosexual	No	No	No	555	<50	48	Single	College	No	No	Private	Han	No	No	No	No	No	No	No	2	No
P084	62	F	Positive	MSSA	Yes	Heterosexual	No	No	Yes	395	<50	30	Widowed	Junior High	No	No	Private	Han	No	No	No	No	No	No	Yes	1	No
P085	86	M	Positive	MRSA	No	Heterosexual	Yes	Yes	Yes	110	96000	0	Widowed	Primary	No	No	Private	Han	No	Yes	Yes	Yes	Yes	Yes	Yes	1	No
P086	41	M	Positive	MSSA	Yes	IDU+Sexual	No	No	No	455	<50	24	Single	High School	Yes	Yes	Shared	Han	Yes	No	No	No	No	No	Yes	5	Yes
P087	27	F	Negative	-	Yes	Heterosexual	No	No	No	610	<50	60	Married	College	No	No	Private	Han	No	No	No	No	No	No	No	3	No
P088	70	M	Positive	MRSA	No	Heterosexual	Yes	Yes	Yes	150	88000	0	Married	Primary	Yes	No	Shared	Han	No	Yes	Yes	Yes	Yes	Yes	Yes	2	No
P089	46	F	Positive	MSSA	Yes	Heterosexual	No	No	No	485	<50	42	Married	High School	No	No	Private	Han	No	No	No	No	No	No	No	4	No
P090	74	M	Positive	MRSA	Yes	IDU+Sexual	Yes	Yes	Yes	265	5200	6	Divorced	Junior High	Yes	Yes	Shared	Han	Yes	No	Yes	Yes	No	Yes	Yes	1	Yes
P091	31	M	Negative	-	Yes	Homosexual	No	No	No	590	<50	36	Single	College	No	No	Private	Han	No	No	No	No	No	No	No	1	No
P092	56	F	Positive	MSSA	Yes	Heterosexual	No	No	Yes	420	<50	18	Married	Junior High	No	No	Private	Han	No	No	No	No	No	No	Yes	3	No
P093	82	M	Positive	MRSA	No	Heterosexual	Yes	Yes	No	130	91000	0	Widowed	Primary	No	No	Private	Han	No	Yes	Yes	Yes	Yes	Yes	Yes	1	No
P094	37	M	Positive	MSSA	Yes	IDU+Sexual	No	No	Yes	470	<50	30	Single	High School	No	Yes	Shared	Han	Yes	No	No	No	No	No	Yes	4	Yes
P095	23	F	Negative	-	Yes	Heterosexual	No	No	No	635	<50	54	Single	College	No	No	Private	Minority	No	No	No	No	No	No	No	1	No
P096	67	F	Positive	MRSA	Yes	Heterosexual	Yes	Yes	Yes	285	2200	12	Married	Junior High	No	No	Private	Han	No	No	Yes	Yes	Yes	Yes	Yes	2	No
P097	52	M	Positive	MSSA	Yes	Homosexual	No	No	No	435	<50	24	Single	High School	No	No	Private	Han	No	No	No	No	No	No	No	2	No
P098	78	M	Positive	MRSA	No	IDU+Sexual	Yes	Yes	Yes	140	100000	0	Divorced	Primary	Yes	Yes	Shared	Han	Yes	Yes	Yes	Yes	Yes	Yes	Yes	1	Yes
P099	43	F	Positive	MSSA	Yes	Heterosexual	No	No	No	495	<50	36	Married	High School	No	No	Private	Han	No	No	No	No	No	No	No	3	No
P100	25	M	Negative	-	Yes	Homosexual	No	No	No	620	<50	48	Single	College	No	No	Private	Han	No	No	No	No	No	No	No	1	No
P101	71	F	Positive	MRSA	No	Heterosexual	Yes	Yes	Yes	160	84000	0	Widowed	Primary	Yes	No	Shared	Han	No	Yes	Yes	Yes	Yes	Yes	Yes	1	No
P102	48	M	Positive	MSSA	Yes	IDU+Sexual	No	No	Yes	445	<50	18	Divorced	High School	Yes	Yes	Shared	Han	Yes	No	No	No	No	No	Yes	2	Yes
P103	33	F	Negative	-	Yes	Heterosexual	No	No	No	545	<50	42	Married	College	No	No	Private	Han	No	No	No	No	No	No	No	4	No
P104	64	M	Positive	MSSA	Yes	Heterosexual	No	Yes	Yes	380	<50	30	Married	Junior High	No	No	Private	Han	No	No	No	No	Yes	No	Yes	3	No
P105	80	M	Positive	MRSA	No	Heterosexual	Yes	Yes	No	135	89000	0	Widowed	Primary	No	No	Private	Han	No	Yes	No	Yes	Yes	Yes	Yes	1	No
P106	36	M	Positive	MSSA	Yes	Homosexual	No	No	No	525	<50	54	Single	College	No	No	Private	Minority	No	No	No	No	No	No	No	1	No
P107	29	F	Negative	-	Yes	Heterosexual	No	No	No	580	<50	60	Married	College	No	No	Private	Han	No	No	No	No	No	No	No	3	No
P108	73	M	Positive	MRSA	Yes	IDU+Sexual	Yes	Yes	Yes	255	6500	3	Divorced	Primary	Yes	Yes	Shared	Han	Yes	Yes	Yes	Yes	No	Yes	Yes	1	Yes
P109	54	F	Positive	MSSA	Yes	Heterosexual	No	No	No	425	<50	24	Married	High School	No	No	Private	Han	No	No	No	No	No	No	No	4	No
P110	85	M	Positive	MRSA	No	Heterosexual	Yes	Yes	Yes	120	94000	0	Widowed	Primary	No	No	Private	Han	No	Yes	Yes	Yes	Yes	Yes	Yes	1	No
P111	40	M	Positive	MSSA	Yes	IDU+Sexual	No	No	Yes	460	<50	36	Single	High School	No	Yes	Shared	Han	Yes	No	Yes	No	No	No	Yes	5	Yes
P112	26	F	Negative	-	Yes	Heterosexual	No	No	No	615	<50	48	Single	College	No	No	Private	Han	No	No	No	No	No	No	No	1	No
P113	68	F	Positive	MRSA	No	Heterosexual	Yes	Yes	Yes	175	76000	0	Married	Primary	No	No	Private	Han	No	No	Yes	Yes	Yes	Yes	Yes	2	No
P114	51	M	Positive	MSSA	Yes	Homosexual	No	No	Yes	440	<50	30	Single	High School	No	No	Private	Han	No	No	No	No	No	No	Yes	2	No
P115	77	M	Positive	MRSA	Yes	IDU+Sexual	Yes	No	Yes	280	3200	9	Divorced	Junior High	Yes	Yes	Shared	Han	Yes	No	Yes	Yes	Yes	Yes	Yes	1	Yes
P116	32	F	Negative	-	Yes	Heterosexual	No	No	No	560	<50	54	Married	College	No	No	Private	Han	No	No	No	No	No	No	No	3	No
P117	61	M	Positive	MSSA	Yes	Heterosexual	No	Yes	No	410	<50	18	Married	Junior High	Yes	No	Private	Han	No	No	No	No	Yes	No	No	4	No
P118	83	F	Positive	MRSA	No	Heterosexual	Yes	Yes	Yes	125	97000	0	Widowed	Primary	No	No	Private	Han	No	Yes	Yes	Yes	Yes	Yes	Yes	1	No
P119	44	M	Positive	MSSA	Yes	IDU+Sexual	No	No	No	475	<50	42	Divorced	High School	Yes	Yes	Shared	Han	Yes	No	No	No	No	No	Yes	2	Yes
P120	22	M	Negative	-	Yes	Homosexual	No	No	No	630	<50	36	Single	College	No	No	Private	Minority	No	No	No	No	No	No	No	1	No
P121	69	M	Positive	MRSA	No	Heterosexual	Yes	Yes	Yes	165	86000	0	Married	Primary	Yes	No	Shared	Han	No	Yes	Yes	Yes	Yes	Yes	Yes	3	No
P122	47	F	Positive	MSSA	Yes	Heterosexual	No	No	No	490	<50	48	Married	High School	No	No	Private	Han	No	No	No	No	No	No	No	4	No
P123	76	F	Positive	MRSA	Yes	IDU+Sexual	Yes	Yes	Yes	270	4800	6	Divorced	Junior High	No	Yes	Shared	Han	Yes	No	Yes	Yes	No	Yes	Yes	1	Yes
P124	35	M	Negative	-	Yes	Homosexual	No	No	No	570	<50	42	Single	College	No	No	Private	Han	No	No	No	No	No	No	No	2	No
P125	58	F	Positive	MSSA	Yes	Heterosexual	No	No	Yes	415	<50	24	Widowed	Junior High	No	No	Private	Han	No	No	No	No	No	No	Yes	1	No
P126	81	M	Positive	MRSA	No	Heterosexual	Yes	Yes	No	140	90000	0	Widowed	Primary	No	No	Private	Han	No	Yes	No	Yes	Yes	Yes	Yes	1	No
P127	42	M	Positive	MSSA	Yes	IDU+Sexual	No	No	Yes	455	<50	30	Single	High School	Yes	Yes	Shared	Han	Yes	No	No	No	No	No	Yes	4	Yes
P128	28	F	Negative	-	Yes	Heterosexual	No	No	No	595	<50	60	Married	College	No	No	Private	Han	No	No	No	No	No	No	No	3	No
P129	72	M	Positive	MRSA	No	IDU+Sexual	Yes	Yes	Yes	130	104000	0	Divorced	Primary	Yes	Yes	Shared	Han	Yes	Yes	Yes	Yes	Yes	Yes	Yes	1	Yes
P130	55	F	Positive	MSSA	Yes	Heterosexual	No	Yes	No	430	<50	36	Married	High School	No	No	Private	Han	No	No	No	No	Yes	No	No	4	No
P131	24	M	Negative	-	Yes	Homosexual	No	No	No	625	<50	48	Single	College	No	No	Private	Han	No	No	No	No	No	No	No	1	No
P132	66	F	Positive	MSSA	Yes	Heterosexual	No	No	Yes	400	<50	18	Married	Junior High	Yes	No	Private	Han	No	No	No	No	No	No	Yes	2	No
P133	79	M	Positive	MRSA	Yes	Heterosexual	Yes	Yes	Yes	260	5600	3	Widowed	Primary	No	No	Private	Han	No	Yes	Yes	Yes	Yes	Yes	Yes	1	No
P134	39	M	Positive	MSSA	Yes	IDU+Sexual	No	No	No	485	<50	36	Single	High School	No	Yes	Shared	Han	Yes	No	No	No	No	No	Yes	5	Yes
P135	30	F	Negative	-	Yes	Heterosexual	No	No	No	555	<50	54	Married	College	No	No	Private	Minority	No	No	No	No	No	No	No	3	No
P136	74	M	Positive	MRSA	No	IDU+Sexual	Yes	Yes	Yes	145	98000	0	Divorced	Primary	Yes	Yes	Shared	Han	Yes	Yes	Yes	Yes	No	Yes	Yes	1	Yes
P137	49	F	Positive	MSSA	Yes	Heterosexual	No	No	No	445	<50	42	Married	High School	No	No	Private	Han	No	No	No	No	No	No	No	4	No
P138	84	M	Positive	MRSA	No	Heterosexual	Yes	Yes	Yes	115	92000	0	Widowed	Primary	No	No	Private	Han	No	Yes	Yes	Yes	Yes	Yes	Yes	1	No
P139	45	M	Positive	MSSA	Yes	Homosexual	No	No	Yes	435	<50	24	Single	High School	No	No	Private	Han	No	No	No	No	No	No	Yes	2	No
P140	27	F	Negative	-	Yes	Heterosexual	No	No	No	605	<50	48	Single	College	No	No	Private	Han	No	No	No	No	No	No	No	1	No
P141	70	F	Positive	MRSA	Yes	Heterosexual	Yes	No	Yes	295	2600	12	Married	Junior High	No	No	Private	Han	No	No	Yes	Yes	Yes	Yes	Yes	2	No
P142	37	M	Positive	MSSA	Yes	IDU+Sexual	No	No	No	470	<50	18	Divorced	High School	Yes	Yes	Shared	Han	Yes	No	Yes	No	No	No	Yes	3	Yes
P143	63	M	Positive	MSSA	Yes	Heterosexual	No	Yes	Yes	385	<50	30	Married	Junior High	Yes	No	Private	Han	No	No	No	No	Yes	No	Yes	4	No
P144	82	F	Positive	MRSA	No	Heterosexual	Yes	Yes	No	135	88000	0	Widowed	Primary	No	No	Private	Han	No	Yes	No	Yes	Yes	Yes	Yes	1	No
P145	31	M	Negative	-	Yes	Homosexual	No	No	No	580	<50	54	Single	College	No	No	Private	Minority	No	No	No	No	No	No	No	1	No
P146	57	F	Positive	MSSA	Yes	Heterosexual	No	No	Yes	425	<50	36	Married	Junior High	No	No	Private	Han	No	No	No	No	No	No	Yes	3	No
P147	75	M	Positive	MRSA	No	IDU+Sexual	Yes	Yes	Yes	150	101000	0	Divorced	Primary	Yes	Yes	Shared	Han	Yes	Yes	Yes	Yes	Yes	Yes	Yes	1	Yes
P148	46	M	Positive	MSSA	Yes	Homosexual	No	No	No	450	<50	42	Single	High School	No	No	Private	Han	No	No	No	No	No	No	No	2	No
P149	23	F	Negative	-	Yes	Heterosexual	No	No	No	640	<50	60	Single	College	No	No	Private	Han	No	No	No	No	No	No	No	1	No
P150	67	M	Positive	MRSA	Yes	Heterosexual	Yes	Yes	Yes	275	3400	9	Married	Junior High	Yes	No	Private	Han	No	No	Yes	Yes	Yes	Yes	Yes	3	No
P151	52	F	Positive	MSSA	Yes	Heterosexual	No	No	No	440	<50	24	Married	High School	No	No	Private	Han	No	No	No	No	No	No	No	4	No
P152	78	F	Positive	MRSA	No	Heterosexual	Yes	Yes	Yes	125	95000	0	Widowed	Primary	No	No	Private	Han	No	Yes	Yes	Yes	Yes	Yes	Yes	1	No
P153	34	M	Positive	MSSA	Yes	IDU+Sexual	No	No	Yes	465	<50	30	Single	High School	No	Yes	Shared	Han	Yes	No	No	No	No	No	Yes	5	Yes
P154	60	M	Positive	MSSA	Yes	Heterosexual	No	Yes	No	405	<50	18	Married	Junior High	Yes	No	Private	Han	No	No	No	No	Yes	No	No	2	No
P155	86	M	Positive	MRSA	No	IDU+Sexual	Yes	Yes	Yes	110	106000	0	Widowed	Primary	Yes	Yes	Shared	Han	Yes	Yes	Yes	Yes	Yes	Yes	Yes	1	Yes
P156	41	F	Positive	MSSA	Yes	Heterosexual	No	No	No	495	<50	48	Married	High School	No	No	Private	Han	No	No	No	No	No	No	No	3	No
P157	25	M	Negative	-	Yes	Homosexual	No	No	No	615	<50	36	Single	College	No	No	Private	Han	No	No	No	No	No	No	No	1	No
P158	69	F	Positive	MRSA	No	Heterosexual	Yes	Yes	Yes	170	82000	0	Married	Primary	Yes	No	Shared	Han	No	Yes	Yes	Yes	Yes	Yes	Yes	2	No
P159	48	M	Positive	MSSA	Yes	IDU+Sexual	No	No	Yes	445	<50	42	Divorced	High School	Yes	Yes	Shared	Han	Yes	No	No	No	No	No	Yes	2	Yes
P160	32	F	Negative	-	Yes	Heterosexual	No	No	No	560	<50	54	Married	College	No	No	Private	Minority	No	No	No	No	No	No	No	4	No
P161	73	M	Positive	MRSA	Yes	Heterosexual	Yes	No	Yes	290	2400	6	Married	Junior High	No	No	Private	Han	No	No	Yes	Yes	Yes	Yes	Yes	3	No
P162	56	F	Positive	MSSA	Yes	Heterosexual	No	No	No	420	<50	30	Married	Junior High	No	No	Private	Han	No	No	No	No	No	No	No	4	No
P163	80	M	Positive	MRSA	No	IDU+Sexual	Yes	Yes	Yes	140	99000	0	Divorced	Primary	Yes	Yes	Shared	Han	Yes	Yes	Yes	Yes	No	Yes	Yes	1	Yes
P164	38	M	Positive	MSSA	Yes	Homosexual	No	No	No	530	<50	48	Single	College	No	No	Private	Han	No	No	No	No	No	No	No	1	No
P165	29	F	Negative	-	Yes	Heterosexual	No	No	No	575	<50	60	Married	College	No	No	Private	Han	No	No	No	No	No	No	No	3	No
P166	71	F	Positive	MRSA	No	Heterosexual	Yes	Yes	No	155	86000	0	Widowed	Primary	No	No	Private	Han	No	Yes	No	Yes	Yes	Yes	Yes	1	No
P167	44	M	Positive	MSSA	Yes	IDU+Sexual	No	No	Yes	460	<50	24	Single	High School	No	Yes	Shared	Han	Yes	No	Yes	No	No	No	Yes	4	Yes
P168	65	M	Positive	MSSA	Yes	Heterosexual	No	Yes	Yes	375	<50	36	Married	Junior High	Yes	No	Private	Han	No	No	No	No	Yes	No	Yes	2	No
P169	83	M	Positive	MRSA	No	Heterosexual	Yes	Yes	Yes	130	91000	0	Widowed	Primary	No	No	Private	Han	No	Yes	Yes	Yes	Yes	Yes	Yes	1	No
P170	26	M	Negative	-	Yes	Homosexual	No	No	No	620	<50	42	Single	College	No	No	Private	Minority	No	No	No	No	No	No	No	1	No
P171	59	F	Positive	MSSA	Yes	Heterosexual	No	No	No	430	<50	18	Married	Junior High	No	No	Private	Han	No	No	No	No	No	No	No	3	No
P172	76	M	Positive	MRSA	Yes	IDU+Sexual	Yes	Yes	Yes	265	5800	3	Divorced	Junior High	Yes	Yes	Shared	Han	Yes	No	Yes	Yes	Yes	Yes	Yes	1	Yes
P173	50	M	Positive	MSSA	Yes	Homosexual	No	No	Yes	440	<50	30	Single	High School	No	No	Private	Han	No	No	No	No	No	No	Yes	2	No
P174	35	F	Negative	-	Yes	Heterosexual	No	No	No	550	<50	48	Married	College	No	No	Private	Han	No	No	No	No	No	No	No	4	No
P175	68	M	Positive	MRSA	No	Heterosexual	Yes	Yes	Yes	175	79000	0	Married	Primary	Yes	No	Shared	Han	No	Yes	Yes	Yes	Yes	Yes	Yes	2	No
P176	42	F	Positive	MSSA	Yes	Heterosexual	No	No	No	480	<50	54	Married	High School	No	No	Private	Han	No	No	No	No	No	No	No	3	No
P177	77	F	Positive	MRSA	No	IDU+Sexual	Yes	Yes	Yes	145	103000	0	Divorced	Primary	Yes	Yes	Shared	Han	Yes	Yes	Yes	Yes	No	Yes	Yes	1	Yes
P178	53	M	Positive	MSSA	Yes	IDU+Sexual	No	No	Yes	455	<50	36	Divorced	High School	Yes	Yes	Shared	Han	Yes	No	No	No	No	No	Yes	2	Yes
P179	24	F	Negative	-	Yes	Heterosexual	No	No	No	635	<50	60	Single	College	No	No	Private	Han	No	No	No	No	No	No	No	1	No
P180	62	M	Positive	MSSA	Yes	Heterosexual	No	Yes	No	395	<50	24	Married	Junior High	No	No	Private	Han	No	No	No	No	Yes	No	No	4	No
P181	81	F	Positive	MRSA	No	Heterosexual	Yes	Yes	Yes	120	93000	0	Widowed	Primary	No	No	Private	Han	No	Yes	Yes	Yes	Yes	Yes	Yes	1	No
P182	46	M	Positive	MSSA	Yes	Homosexual	No	No	No	525	<50	42	Single	High School	No	No	Private	Han	No	No	No	No	No	No	No	2	No
P183	30	M	Negative	-	Yes	Homosexual	No	No	No	585	<50	48	Single	College	No	No	Private	Minority	No	No	No	No	No	No	No	1	No
P184	72	M	Positive	MRSA	Yes	Heterosexual	Yes	No	Yes	280	3600	9	Married	Junior High	Yes	No	Private	Han	No	No	Yes	Yes	Yes	Yes	Yes	3	No
P185	55	F	Positive	MSSA	Yes	Heterosexual	No	No	Yes	415	<50	30	Married	Junior High	No	No	Private	Han	No	No	No	No	No	No	Yes	4	No
P186	79	M	Positive	MRSA	No	IDU+Sexual	Yes	Yes	Yes	135	107000	0	Divorced	Primary	Yes	Yes	Shared	Han	Yes	Yes	Yes	Yes	Yes	Yes	Yes	1	Yes
P187	36	M	Positive	MSSA	Yes	IDU+Sexual	No	No	No	475	<50	18	Single	High School	No	Yes	Shared	Han	Yes	No	No	No	No	No	Yes	5	Yes
P188	61	F	Positive	MSSA	Yes	Heterosexual	No	Yes	Yes	390	<50	36	Widowed	Junior High	No	No	Private	Han	No	No	No	No	Yes	No	Yes	1	No
P189	85	M	Positive	MRSA	No	Heterosexual	Yes	Yes	No	125	96000	0	Widowed	Primary	No	No	Private	Han	No	Yes	No	Yes	Yes	Yes	Yes	1	No
P190	27	F	Negative	-	Yes	Heterosexual	No	No	No	600	<50	54	Married	College	No	No	Private	Han	No	No	No	No	No	No	No	3	No
P191	49	M	Positive	MSSA	Yes	Homosexual	No	No	Yes	445	<50	48	Single	High School	No	No	Private	Han	No	No	No	No	No	No	Yes	1	No
P192	74	F	Positive	MRSA	No	Heterosexual	Yes	Yes	Yes	160	85000	0	Widowed	Primary	Yes	No	Shared	Han	No	Yes	Yes	Yes	Yes	Yes	Yes	1	No
P193	40	M	Positive	MSSA	Yes	IDU+Sexual	No	No	No	465	<50	42	Divorced	High School	Yes	Yes	Shared	Han	Yes	No	Yes	No	No	No	Yes	2	Yes
P194	63	M	Positive	MSSA	Yes	Heterosexual	No	No	Yes	405	<50	24	Married	Junior High	Yes	No	Private	Han	No	No	No	No	No	No	Yes	4	No
P195	87	M	Positive	MRSA	No	IDU+Sexual	Yes	Yes	Yes	105	110000	0	Widowed	Primary	Yes	Yes	Shared	Han	Yes	Yes	Yes	Yes	Yes	Yes	Yes	1	Yes
P196	33	F	Negative	-	Yes	Heterosexual	No	No	No	565	<50	60	Married	College	No	No	Private	Minority	No	No	No	No	No	No	No	3	No
P197	58	M	Positive	MSSA	Yes	Heterosexual	No	Yes	No	425	<50	30	Married	Junior High	No	No	Private	Han	No	No	No	No	Yes	No	No	2	No
P198	76	F	Positive	MRSA	Yes	Heterosexual	Yes	Yes	Yes	270	4200	6	Widowed	Junior High	No	No	Private	Han	No	No	Yes	Yes	Yes	Yes	Yes	1	No
P199	45	M	Positive	MSSA	Yes	IDU+Sexual	No	No	Yes	450	<50	36	Single	High School	No	Yes	Shared	Han	Yes	No	No	No	No	No	Yes	4	Yes
P200	22	M	Negative	-	Yes	Homosexual	No	No	No	630	<50	48	Single	College	No	No	Private	Han	No	No	No	No	No	No	No	1	No
P201	69	M	Positive	MRSA	No	Heterosexual	Yes	Yes	Yes	165	87000	0	Married	Primary	Yes	No	Shared	Han	No	Yes	Yes	Yes	Yes	Yes	Yes	3	No
P202	51	F	Positive	MSSA	Yes	Heterosexual	No	No	No	435	<50	18	Married	High School	No	No	Private	Han	No	No	No	No	No	No	No	4	No
P203	78	M	Positive	MRSA	No	IDU+Sexual	Yes	Yes	Yes	150	100000	0	Divorced	Primary	Yes	Yes	Shared	Han	Yes	Yes	Yes	Yes	No	Yes	Yes	1	Yes
P204	37	F	Positive	MSSA	Yes	Heterosexual	No	No	Yes	485	<50	42	Married	High School	No	No	Private	Han	No	No	No	No	No	No	Yes	3	No
P205	64	M	Positive	MSSA	Yes	Heterosexual	No	Yes	No	380	<50	24	Married	Junior High	Yes	No	Private	Han	No	No	No	No	Yes	No	No	2	No
P206	83	F	Positive	MRSA	No	Heterosexual	Yes	Yes	Yes	115	91000	0	Widowed	Primary	No	No	Private	Han	No	Yes	Yes	Yes	Yes	Yes	Yes	1	No
P207	28	M	Negative	-	Yes	Homosexual	No	No	No	590	<50	54	Single	College	No	No	Private	Minority	No	No	No	No	No	No	No	1	No
P208	56	F	Positive	MSSA	Yes	Heterosexual	No	No	Yes	420	<50	36	Married	Junior High	No	No	Private	Han	No	No	No	No	No	No	Yes	4	No
P209	75	M	Positive	MRSA	Yes	IDU+Sexual	Yes	No	Yes	285	2800	12	Divorced	Junior High	Yes	Yes	Shared	Han	Yes	No	Yes	Yes	Yes	Yes	Yes	1	Yes
P210	43	M	Positive	MSSA	Yes	Homosexual	No	No	No	455	<50	30	Single	High School	No	No	Private	Han	No	No	No	No	No	No	No	2	No
P211	31	F	Negative	-	Yes	Heterosexual	No	No	No	545	<50	48	Married	College	No	No	Private	Han	No	No	No	No	No	No	No	3	No
P212	70	F	Positive	MRSA	No	Heterosexual	Yes	Yes	No	170	83000	0	Married	Primary	No	No	Private	Han	No	Yes	No	Yes	Yes	Yes	Yes	2	No
P213	47	M	Positive	MSSA	Yes	IDU+Sexual	No	No	Yes	440	<50	18	Divorced	High School	Yes	Yes	Shared	Han	Yes	No	Yes	No	No	No	Yes	2	Yes
P214	66	M	Positive	MSSA	Yes	Heterosexual	No	Yes	Yes	375	<50	36	Married	Junior High	No	No	Private	Han	No	No	No	No	Yes	No	Yes	4	No
P215	82	M	Positive	MRSA	No	IDU+Sexual	Yes	Yes	Yes	140	102000	0	Widowed	Primary	Yes	Yes	Shared	Han	Yes	Yes	Yes	Yes	Yes	Yes	Yes	1	Yes
P216	25	F	Negative	-	Yes	Heterosexual	No	No	No	625	<50	60	Single	College	No	No	Private	Han	No	No	No	No	No	No	No	1	No
P217	59	M	Positive	MSSA	Yes	Heterosexual	No	No	No	410	<50	24	Married	Junior High	Yes	No	Private	Han	No	No	No	No	No	No	No	3	No
P218	77	F	Positive	MRSA	No	Heterosexual	Yes	Yes	Yes	155	89000	0	Widowed	Primary	No	No	Private	Han	No	Yes	Yes	Yes	Yes	Yes	Yes	1	No
P219	41	M	Positive	MSSA	Yes	IDU+Sexual	No	No	No	480	<50	48	Single	High School	No	Yes	Shared	Han	Yes	No	No	No	No	No	Yes	5	Yes
P220	34	M	Negative	-	Yes	Homosexual	No	No	No	555	<50	42	Single	College	No	No	Private	Minority	No	No	No	No	No	No	No	1	No
P221	67	M	Positive	MRSA	Yes	Heterosexual	Yes	Yes	Yes	275	3800	9	Married	Junior High	Yes	No	Private	Han	No	No	Yes	Yes	Yes	Yes	Yes	2	No
P222	52	F	Positive	MSSA	Yes	Heterosexual	No	No	Yes	425	<50	30	Married	High School	No	No	Private	Han	No	No	No	No	No	No	Yes	4	No
P223	80	M	Positive	MRSA	No	IDU+Sexual	Yes	Yes	Yes	125	105000	0	Divorced	Primary	Yes	Yes	Shared	Han	Yes	Yes	Yes	Yes	No	Yes	Yes	1	Yes
P224	48	F	Positive	MSSA	Yes	Heterosexual	No	No	No	445	<50	54	Married	High School	No	No	Private	Han	No	No	No	No	No	No	No	3	No
P225	29	M	Negative	-	Yes	Homosexual	No	No	No	580	<50	36	Single	College	No	No	Private	Han	No	No	No	No	No	No	No	1	No
P226	73	F	Positive	MRSA	No	Heterosexual	Yes	Yes	Yes	160	81000	0	Widowed	Primary	Yes	No	Shared	Han	No	Yes	Yes	Yes	Yes	Yes	Yes	1	No
P227	45	M	Positive	MSSA	Yes	IDU+Sexual	No	No	Yes	465	<50	42	Divorced	High School	Yes	Yes	Shared	Han	Yes	No	No	No	No	No	Yes	2	Yes
P228	62	M	Positive	MSSA	Yes	Heterosexual	No	Yes	No	400	<50	18	Married	Junior High	No	No	Private	Han	No	No	No	No	Yes	No	No	4	No
P229	84	F	Positive	MRSA	No	Heterosexual	Yes	Yes	No	130	94000	0	Widowed	Primary	No	No	Private	Han	No	Yes	No	Yes	Yes	Yes	Yes	1	No
P230	36	F	Negative	-	Yes	Heterosexual	No	No	No	565	<50	48	Married	College	No	No	Private	Han	No	No	No	No	No	No	No	3	No
P231	57	M	Positive	MSSA	Yes	Heterosexual	No	No	Yes	415	<50	24	Married	Junior High	Yes	No	Private	Han	No	No	No	No	No	No	Yes	2	No
P232	76	M	Positive	MRSA	Yes	IDU+Sexual	Yes	Yes	Yes	260	6200	6	Divorced	Junior High	Yes	Yes	Shared	Han	Yes	No	Yes	Yes	Yes	Yes	Yes	1	Yes
P233	50	F	Positive	MSSA	Yes	Heterosexual	No	No	No	440	<50	36	Married	High School	No	No	Private	Han	No	No	No	No	No	No	No	4	No
P234	23	M	Negative	-	Yes	Homosexual	No	No	No	635	<50	60	Single	College	No	No	Private	Minority	No	No	No	No	No	No	No	1	No
P235	68	M	Positive	MRSA	No	Heterosexual	Yes	Yes	Yes	175	77000	0	Married	Primary	No	No	Private	Han	No	Yes	Yes	Yes	Yes	Yes	Yes	3	No
P236	39	M	Positive	MSSA	Yes	IDU+Sexual	No	No	No	475	<50	30	Single	High School	No	Yes	Shared	Han	Yes	No	Yes	No	No	No	Yes	5	Yes
P237	65	F	Positive	MSSA	Yes	Heterosexual	No	Yes	Yes	385	<50	18	Widowed	Junior High	No	No	Private	Han	No	No	No	No	Yes	No	Yes	1	No
P238	81	M	Positive	MRSA	No	IDU+Sexual	Yes	Yes	Yes	145	99000	0	Divorced	Primary	Yes	Yes	Shared	Han	Yes	Yes	Yes	Yes	No	Yes	Yes	1	Yes
P239	26	F	Negative	-	Yes	Heterosexual	No	No	No	610	<50	54	Single	College	No	No	Private	Han	No	No	No	No	No	No	No	1	No
P240	54	M	Positive	MSSA	Yes	Homosexual	No	No	Yes	430	<50	42	Single	High School	No	No	Private	Han	No	No	No	No	No	No	Yes	2	No
P241	71	F	Positive	MRSA	No	Heterosexual	Yes	Yes	No	155	86000	0	Married	Primary	No	No	Private	Han	No	Yes	No	Yes	Yes	Yes	Yes	2	No
P242	46	M	Positive	MSSA	Yes	IDU+Sexual	No	No	Yes	450	<50	24	Divorced	High School	Yes	Yes	Shared	Han	Yes	No	No	No	No	No	Yes	3	Yes
P243	32	F	Negative	-	Yes	Heterosexual	No	No	No	550	<50	48	Married	College	No	No	Private	Han	No	No	No	No	No	No	No	4	No
P244	79	M	Positive	MRSA	Yes	Heterosexual	Yes	No	Yes	290	2200	12	Widowed	Junior High	No	No	Private	Han	No	No	Yes	Yes	Yes	Yes	Yes	1	No
P245	58	F	Positive	MSSA	Yes	Heterosexual	No	No	No	420	<50	36	Married	Junior High	No	No	Private	Han	No	No	No	No	No	No	No	3	No
P246	85	M	Positive	MRSA	No	IDU+Sexual	Yes	Yes	Yes	115	108000	0	Widowed	Primary	Yes	Yes	Shared	Han	Yes	Yes	Yes	Yes	Yes	Yes	Yes	1	Yes
P247	38	M	Positive	MSSA	Yes	Homosexual	No	No	No	535	<50	30	Single	College	No	No	Private	Minority	No	No	No	No	No	No	No	1	No
P248	61	F	Positive	MSSA	Yes	Heterosexual	No	Yes	Yes	395	<50	18	Married	Junior High	Yes	No	Private	Han	No	No	No	No	Yes	No	Yes	2	No
P249	24	M	Negative	-	Yes	Homosexual	No	No	No	620	<50	54	Single	College	No	No	Private	Han	No	No	No	No	No	No	No	1	No
P250	72	M	Positive	MRSA	No	Heterosexual	Yes	Yes	Yes	170	84000	0	Married	Primary	Yes	No	Shared	Han	No	Yes	Yes	Yes	Yes	Yes	Yes	3	No
P251	44	F	Positive	MSSA	Yes	Heterosexual	No	No	No	490	<50	42	Married	High School	No	No	Private	Han	No	No	No	No	No	No	No	4	No
P252	77	M	Positive	MRSA	Yes	IDU+Sexual	Yes	Yes	Yes	265	5400	3	Divorced	Junior High	Yes	Yes	Shared	Han	Yes	No	Yes	Yes	No	Yes	Yes	1	Yes
P253	35	M	Positive	MSSA	Yes	IDU+Sexual	No	No	Yes	470	<50	24	Single	High School	No	Yes	Shared	Han	Yes	No	Yes	No	No	No	Yes	5	Yes
P254	63	F	Positive	MSSA	Yes	Heterosexual	No	No	Yes	410	<50	36	Widowed	Junior High	No	No	Private	Han	No	No	No	No	No	No	Yes	1	No
P255	82	M	Positive	MRSA	No	Heterosexual	Yes	Yes	No	135	90000	0	Widowed	Primary	No	No	Private	Han	No	Yes	No	Yes	Yes	Yes	Yes	1	No
P256	28	F	Negative	-	Yes	Heterosexual	No	No	No	595	<50	48	Married	College	No	No	Private	Han	No	No	No	No	No	No	No	3	No
P257	52	M	Positive	MSSA	Yes	Homosexual	No	No	No	435	<50	30	Single	High School	No	No	Private	Han	No	No	No	No	No	No	No	2	No
P258	74	F	Positive	MRSA	No	Heterosexual	Yes	Yes	Yes	160	82000	0	Widowed	Primary	Yes	No	Shared	Han	No	Yes	Yes	Yes	Yes	Yes	Yes	1	No
P259	41	M	Positive	MSSA	Yes	IDU+Sexual	No	No	No	460	<50	18	Divorced	High School	Yes	Yes	Shared	Han	Yes	No	No	No	No	No	Yes	2	Yes
P260	30	M	Negative	-	Yes	Homosexual	No	No	No	575	<50	60	Single	College	No	No	Private	Minority	No	No	No	No	No	No	No	1	No
P261	67	F	Positive	MRSA	Yes	Heterosexual	Yes	No	Yes	280	3200	9	Married	Junior High	No	No	Private	Han	No	No	Yes	Yes	Yes	Yes	Yes	2	No
P262	55	M	Positive	MSSA	Yes	Heterosexual	No	Yes	No	425	<50	42	Married	Junior High	Yes	No	Private	Han	No	No	No	No	Yes	No	No	4	No
P263	80	M	Positive	MRSA	No	IDU+Sexual	Yes	Yes	Yes	120	106000	0	Divorced	Primary	Yes	Yes	Shared	Han	Yes	Yes	Yes	Yes	Yes	Yes	Yes	1	Yes
P264	47	F	Positive	MSSA	Yes	Heterosexual	No	No	Yes	455	<50	24	Married	High School	No	No	Private	Han	No	No	No	No	No	No	Yes	3	No
P265	33	M	Negative	-	Yes	Homosexual	No	No	No	560	<50	36	Single	College	No	No	Private	Han	No	No	No	No	No	No	No	1	No
P266	69	M	Positive	MRSA	No	Heterosexual	Yes	Yes	Yes	165	88000	0	Married	Primary	No	No	Private	Han	No	Yes	Yes	Yes	Yes	Yes	Yes	3	No
P267	42	F	Positive	MSSA	Yes	Heterosexual	No	No	No	485	<50	48	Married	High School	No	No	Private	Han	No	No	No	No	No	No	No	4	No
P268	76	F	Positive	MRSA	Yes	IDU+Sexual	Yes	Yes	Yes	270	4600	6	Divorced	Junior High	Yes	Yes	Shared	Han	Yes	No	Yes	Yes	No	Yes	Yes	1	Yes
P269	37	M	Positive	MSSA	Yes	IDU+Sexual	No	No	Yes	475	<50	30	Single	High School	No	Yes	Shared	Han	Yes	No	No	No	No	No	Yes	4	Yes
P270	64	F	Positive	MSSA	Yes	Heterosexual	No	Yes	No	380	<50	18	Married	Junior High	No	No	Private	Han	No	No	No	No	Yes	No	No	2	No
P271	83	M	Positive	MRSA	No	Heterosexual	Yes	Yes	Yes	125	92000	0	Widowed	Primary	No	No	Private	Han	No	Yes	Yes	Yes	Yes	Yes	Yes	1	No
P272	25	F	Negative	-	Yes	Heterosexual	No	No	No	615	<50	54	Single	College	No	No	Private	Han	No	No	No	No	No	No	No	1	No
P273	59	M	Positive	MSSA	Yes	Heterosexual	No	No	Yes	415	<50	36	Married	Junior High	Yes	No	Private	Han	No	No	No	No	No	No	Yes	3	No
P274	78	M	Positive	MRSA	No	IDU+Sexual	Yes	Yes	Yes	150	101000	0	Divorced	Primary	Yes	Yes	Shared	Han	Yes	Yes	Yes	Yes	Yes	Yes	Yes	1	Yes
P275	45	F	Positive	MSSA	Yes	Heterosexual	No	No	No	500	<50	42	Married	High School	No	No	Private	Han	No	No	No	No	No	No	No	4	No
P276	31	M	Negative	-	Yes	Homosexual	No	No	No	585	<50	48	Single	College	No	No	Private	Minority	No	No	No	No	No	No	No	1	No
P277	70	F	Positive	MRSA	No	Heterosexual	Yes	Yes	No	170	85000	0	Married	Primary	No	No	Private	Han	No	Yes	No	Yes	Yes	Yes	Yes	2	No
P278	48	M	Positive	MSSA	Yes	IDU+Sexual	No	No	Yes	445	<50	24	Divorced	High School	Yes	Yes	Shared	Han	Yes	No	Yes	No	No	No	Yes	2	Yes
P279	66	M	Positive	MSSA	Yes	Heterosexual	No	Yes	Yes	390	<50	30	Married	Junior High	No	No	Private	Han	No	No	No	No	Yes	No	Yes	4	No
P280	85	F	Positive	MRSA	No	Heterosexual	Yes	Yes	Yes	110	95000	0	Widowed	Primary	No	No	Private	Han	No	Yes	Yes	Yes	Yes	Yes	Yes	1	No
P281	34	F	Negative	-	Yes	Heterosexual	No	No	No	550	<50	60	Married	College	No	No	Private	Han	No	No	No	No	No	No	No	3	No
P282	57	M	Positive	MSSA	Yes	Heterosexual	No	No	No	420	<50	18	Married	Junior High	Yes	No	Private	Han	No	No	No	No	No	No	No	2	No
P283	81	M	Positive	MRSA	Yes	IDU+Sexual	Yes	No	Yes	285	2600	12	Divorced	Junior High	Yes	Yes	Shared	Han	Yes	No	Yes	Yes	Yes	Yes	Yes	1	Yes
P284	51	F	Positive	MSSA	Yes	Heterosexual	No	No	Yes	430	<50	36	Married	High School	No	No	Private	Han	No	No	No	No	No	No	Yes	4	No
P285	26	M	Negative	-	Yes	Homosexual	No	No	No	625	<50	42	Single	College	No	No	Private	Han	No	No	No	No	No	No	No	1	No
P286	73	M	Positive	MRSA	No	Heterosexual	Yes	Yes	Yes	155	87000	0	Married	Primary	Yes	No	Shared	Han	No	Yes	Yes	Yes	Yes	Yes	Yes	3	No
P287	40	M	Positive	MSSA	Yes	IDU+Sexual	No	No	No	465	<50	48	Single	High School	No	Yes	Shared	Han	Yes	No	No	No	No	No	Yes	5	Yes
P288	62	F	Positive	MSSA	Yes	Heterosexual	No	Yes	No	405	<50	24	Widowed	Junior High	No	No	Private	Han	No	No	No	No	Yes	No	No	1	No
P289	84	M	Positive	MRSA	No	IDU+Sexual	Yes	Yes	Yes	130	103000	0	Widowed	Primary	Yes	Yes	Shared	Han	Yes	Yes	Yes	Yes	No	Yes	Yes	1	Yes
P290	29	F	Negative	-	Yes	Heterosexual	No	No	No	570	<50	54	Married	College	No	No	Private	Minority	No	No	No	No	No	No	No	3	No
P291	53	M	Positive	MSSA	Yes	Homosexual	No	No	Yes	440	<50	30	Single	High School	No	No	Private	Han	No	No	No	No	No	No	Yes	2	No
P292	75	F	Positive	MRSA	No	Heterosexual	Yes	Yes	Yes	165	80000	0	Widowed	Primary	No	No	Private	Han	No	Yes	Yes	Yes	Yes	Yes	Yes	1	No
P293	46	M	Positive	MSSA	Yes	IDU+Sexual	No	No	Yes	455	<50	18	Divorced	High School	Yes	Yes	Shared	Han	Yes	No	No	No	No	No	Yes	2	Yes
P294	35	F	Negative	-	Yes	Heterosexual	No	No	No	560	<50	48	Married	College	No	No	Private	Han	No	No	No	No	No	No	No	4	No
P295	68	M	Positive	MRSA	Yes	Heterosexual	Yes	Yes	Yes	275	3400	9	Married	Junior High	No	No	Private	Han	No	No	Yes	Yes	Yes	Yes	Yes	2	No
P296	56	F	Positive	MSSA	Yes	Heterosexual	No	No	No	425	<50	42	Married	Junior High	No	No	Private	Han	No	No	No	No	No	No	No	3	No
P297	79	M	Positive	MRSA	No	IDU+Sexual	Yes	Yes	Yes	145	98000	0	Divorced	Primary	Yes	Yes	Shared	Han	Yes	Yes	Yes	Yes	Yes	Yes	Yes	1	Yes
P298	38	M	Positive	MSSA	Yes	Homosexual	No	No	No	530	<50	36	Single	College	No	No	Private	Han	No	No	No	No	No	No	No	1	No
P299	22	F	Negative	-	Yes	Heterosexual	No	No	No	640	<50	60	Single	College	No	No	Private	Han	No	No	No	No	No	No	No	1	No
P300	71	M	Positive	MRSA	No	Heterosexual	Yes	Yes	No	160	86000	0	Married	Primary	Yes	No	Shared	Han	No	Yes	No	Yes	Yes	Yes	Yes	3	No
P301	49	F	Positive	MSSA	Yes	Heterosexual	No	No	Yes	450	<50	24	Married	High School	No	No	Private	Han	No	No	No	No	No	No	Yes	4	No
P302	82	M	Positive	MRSA	Yes	Heterosexual	Yes	No	Yes	290	2800	6	Widowed	Junior High	No	No	Private	Han	No	No	Yes	Yes	Yes	Yes	Yes	1	No
P303	43	M	Positive	MSSA	Yes	IDU+Sexual	No	No	No	475	<50	30	Single	High School	No	Yes	Shared	Han	Yes	No	Yes	No	No	No	Yes	5	Yes
P304	27	F	Negative	-	Yes	Heterosexual	No	No	No	605	<50	54	Single	College	No	No	Private	Minority	No	No	No	No	No	No	No	1	No
P305	63	M	Positive	MSSA	Yes	Heterosexual	No	Yes	Yes	385	<50	18	Married	Junior High	Yes	No	Private	Han	No	No	No	No	Yes	No	Yes	2	No
P306	87	F	Positive	MRSA	No	IDU+Sexual	Yes	Yes	Yes	105	110000	0	Widowed	Primary	Yes	Yes	Shared	Han	Yes	Yes	Yes	Yes	Yes	Yes	Yes	1	Yes
P307	30	M	Negative	-	Yes	Homosexual	No	No	No	580	<50	48	Single	College	No	No	Private	Han	No	No	No	No	No	No	No	1	No
P308	58	F	Positive	MSSA	Yes	Heterosexual	No	No	No	415	<50	36	Married	Junior High	No	No	Private	Han	No	No	No	No	No	No	No	3	No
P309	76	M	Positive	MRSA	No	Heterosexual	Yes	Yes	Yes	150	93000	0	Married	Primary	Yes	No	Shared	Han	No	Yes	Yes	Yes	Yes	Yes	Yes	2	No
P310	45	M	Positive	MSSA	Yes	IDU+Sexual	No	No	Yes	460	<50	42	Divorced	High School	Yes	Yes	Shared	Han	Yes	No	No	No	No	No	Yes	2	Yes
P311	24	F	Negative	-	Yes	Heterosexual	No	No	No	635	<50	60	Single	College	No	No	Private	Han	No	No	No	No	No	No	No	1	No
P312	70	M	Positive	MRSA	Yes	Heterosexual	Yes	Yes	Yes	265	5200	3	Married	Junior High	No	No	Private	Han	No	No	Yes	Yes	Yes	Yes	Yes	4	No
P313	54	F	Positive	MSSA	Yes	Heterosexual	No	No	Yes	430	<50	24	Married	High School	No	No	Private	Han	No	No	No	No	No	No	Yes	3	No
P314	79	M	Positive	MRSA	No	IDU+Sexual	Yes	Yes	Yes	135	105000	0	Divorced	Primary	Yes	Yes	Shared	Han	Yes	Yes	Yes	Yes	No	Yes	Yes	1	Yes
P315	36	M	Positive	MSSA	Yes	Homosexual	No	No	No	525	<50	30	Single	College	No	No	Private	Minority	No	No	No	No	No	No	No	1	No
P316	65	F	Positive	MSSA	Yes	Heterosexual	No	Yes	No	395	<50	36	Widowed	Junior High	No	No	Private	Han	No	No	No	No	Yes	No	No	1	No
P317	83	M	Positive	MRSA	No	Heterosexual	Yes	Yes	No	125	89000	0	Widowed	Primary	No	No	Private	Han	No	Yes	No	Yes	Yes	Yes	Yes	1	No
P318	48	M	Positive	MSSA	Yes	IDU+Sexual	No	No	Yes	445	<50	18	Single	High School	No	Yes	Shared	Han	Yes	No	Yes	No	No	No	Yes	4	Yes
P319	32	F	Negative	-	Yes	Heterosexual	No	No	No	555	<50	54	Married	College	No	No	Private	Han	No	No	No	No	No	No	No	3	No
P320	72	F	Positive	MRSA	No	Heterosexual	Yes	Yes	Yes	170	82000	0	Married	Primary	Yes	No	Shared	Han	No	Yes	Yes	Yes	Yes	Yes	Yes	2	No
P321	41	M	Positive	MSSA	Yes	Homosexual	No	No	No	440	<50	42	Single	High School	No	No	Private	Han	No	No	No	No	No	No	No	2	No
P322	77	M	Positive	MRSA	Yes	IDU+Sexual	Yes	No	Yes	280	3600	9	Divorced	Junior High	Yes	Yes	Shared	Han	Yes	No	Yes	Yes	Yes	Yes	Yes	1	Yes
P323	50	F	Positive	MSSA	Yes	Heterosexual	No	No	Yes	425	<50	48	Married	High School	No	No	Private	Han	No	No	No	No	No	No	Yes	4	No
P324	28	M	Negative	-	Yes	Homosexual	No	No	No	590	<50	36	Single	College	No	No	Private	Han	No	No	No	No	No	No	No	1	No
P325	67	F	Positive	MRSA	No	Heterosexual	Yes	Yes	Yes	155	88000	0	Widowed	Primary	No	No	Private	Han	No	Yes	Yes	Yes	Yes	Yes	Yes	1	No
P326	44	M	Positive	MSSA	Yes	IDU+Sexual	No	No	No	470	<50	24	Divorced	High School	Yes	Yes	Shared	Han	Yes	No	No	No	No	No	Yes	5	Yes
P327	60	M	Positive	MSSA	Yes	Heterosexual	No	Yes	Yes	380	<50	30	Married	Junior High	No	No	Private	Han	No	No	No	No	Yes	No	Yes	3	No
P328	85	M	Positive	MRSA	No	IDU+Sexual	Yes	Yes	Yes	115	108000	0	Widowed	Primary	Yes	Yes	Shared	Han	Yes	Yes	Yes	Yes	Yes	Yes	Yes	1	Yes
P329	26	F	Negative	-	Yes	Heterosexual	No	No	No	620	<50	60	Single	College	No	No	Private	Minority	No	No	No	No	No	No	No	1	No
P330	56	M	Positive	MSSA	Yes	Heterosexual	No	No	Yes	415	<50	18	Married	Junior High	Yes	No	Private	Han	No	No	No	No	No	No	Yes	2	No
P331	74	F	Positive	MRSA	No	Heterosexual	Yes	Yes	No	165	84000	0	Widowed	Primary	No	No	Private	Han	No	Yes	No	Yes	Yes	Yes	Yes	1	No
P332	38	M	Positive	MSSA	Yes	IDU+Sexual	No	No	Yes	480	<50	36	Single	High School	No	Yes	Shared	Han	Yes	No	Yes	No	No	No	Yes	4	Yes
P333	31	F	Negative	-	Yes	Heterosexual	No	No	No	545	<50	42	Married	College	No	No	Private	Han	No	No	No	No	No	No	No	3	No
P334	69	M	Positive	MRSA	Yes	Heterosexual	Yes	No	Yes	275	4200	6	Married	Junior High	Yes	No	Private	Han	No	No	Yes	Yes	Yes	Yes	Yes	2	No
P335	52	F	Positive	MSSA	Yes	Heterosexual	No	Yes	No	435	<50	54	Married	High School	No	No	Private	Han	No	No	No	No	Yes	No	No	4	No
P336	80	M	Positive	MRSA	No	IDU+Sexual	Yes	Yes	Yes	140	100000	0	Divorced	Primary	Yes	Yes	Shared	Han	Yes	Yes	Yes	Yes	No	Yes	Yes	1	Yes
P337	47	M	Positive	MSSA	Yes	Homosexual	No	No	Yes	450	<50	24	Single	High School	No	No	Private	Han	No	No	No	No	No	No	Yes	2	No
P338	33	F	Negative	-	Yes	Heterosexual	No	No	No	565	<50	48	Single	College	No	No	Private	Han	No	No	No	No	No	No	No	1	No
P339	71	M	Positive	MRSA	No	Heterosexual	Yes	Yes	Yes	160	87000	0	Married	Primary	Yes	No	Shared	Han	No	Yes	Yes	Yes	Yes	Yes	Yes	3	No
P340	45	F	Positive	MSSA	Yes	Heterosexual	No	No	No	490	<50	30	Married	High School	No	No	Private	Han	No	No	No	No	No	No	No	4	No
P341	78	F	Positive	MRSA	Yes	IDU+Sexual	Yes	Yes	Yes	260	6000	3	Divorced	Junior High	Yes	Yes	Shared	Han	Yes	No	Yes	Yes	Yes	Yes	Yes	1	Yes
P342	39	M	Positive	MSSA	Yes	IDU+Sexual	No	No	Yes	465	<50	18	Single	High School	No	Yes	Shared	Han	Yes	No	No	No	No	No	Yes	5	Yes
P343	62	M	Positive	MSSA	Yes	Heterosexual	No	No	Yes	400	<50	36	Married	Junior High	No	No	Private	Han	No	No	No	No	No	No	Yes	2	No
P344	84	F	Positive	MRSA	No	Heterosexual	Yes	Yes	No	130	91000	0	Widowed	Primary	No	No	Private	Han	No	Yes	No	Yes	Yes	Yes	Yes	1	No
P345	29	M	Negative	-	Yes	Homosexual	No	No	No	575	<50	54	Single	College	No	No	Private	Minority	No	No	No	No	No	No	No	1	No
P346	57	F	Positive	MSSA	Yes	Heterosexual	No	Yes	No	420	<50	42	Married	Junior High	Yes	No	Private	Han	No	No	No	No	Yes	No	No	3	No
P347	76	M	Positive	MRSA	No	IDU+Sexual	Yes	Yes	Yes	145	102000	0	Divorced	Primary	Yes	Yes	Shared	Han	Yes	Yes	Yes	Yes	No	Yes	Yes	1	Yes
P348	51	M	Positive	MSSA	Yes	Homosexual	No	No	No	440	<50	48	Single	High School	No	No	Private	Han	No	No	No	No	No	No	No	2	No
P349	35	F	Negative	-	Yes	Heterosexual	No	No	No	550	<50	60	Married	College	No	No	Private	Han	No	No	No	No	No	No	No	4	No
P350	68	M	Positive	MRSA	Yes	Heterosexual	Yes	Yes	Yes	285	2400	12	Married	Junior High	No	No	Private	Han	No	No	Yes	Yes	Yes	Yes	Yes	3	No
P351	42	F	Positive	MSSA	Yes	Heterosexual	No	No	Yes	475	<50	24	Married	High School	No	No	Private	Han	No	No	No	No	No	No	Yes	4	No
P352	81	M	Positive	MRSA	No	IDU+Sexual	Yes	Yes	Yes	125	104000	0	Widowed	Primary	Yes	Yes	Shared	Han	Yes	Yes	Yes	Yes	Yes	Yes	Yes	1	Yes
P353	23	M	Negative	-	Yes	Homosexual	No	No	No	630	<50	36	Single	College	No	No	Private	Han	No	No	No	No	No	No	No	1	No
P354	59	F	Positive	MSSA	Yes	Heterosexual	No	No	No	410	<50	30	Married	Junior High	No	No	Private	Han	No	No	No	No	No	No	No	2	No
P355	75	F	Positive	MRSA	No	Heterosexual	Yes	Yes	Yes	170	81000	0	Widowed	Primary	Yes	No	Shared	Han	No	Yes	Yes	Yes	Yes	Yes	Yes	1	No
P356	46	M	Positive	MSSA	Yes	IDU+Sexual	No	No	Yes	455	<50	18	Divorced	High School	Yes	Yes	Shared	Han	Yes	No	Yes	No	No	No	Yes	2	Yes
P357	64	M	Positive	MSSA	Yes	Heterosexual	No	Yes	Yes	385	<50	42	Married	Junior High	Yes	No	Private	Han	No	No	No	No	Yes	No	Yes	4	No
P358	83	M	Positive	MRSA	No	Heterosexual	Yes	Yes	No	120	94000	0	Widowed	Primary	No	No	Private	Han	No	Yes	No	Yes	Yes	Yes	Yes	1	No
P359	37	F	Negative	-	Yes	Heterosexual	No	No	No	560	<50	48	Married	College	No	No	Private	Minority	No	No	No	No	No	No	No	3	No
P360	55	M	Positive	MSSA	Yes	Homosexual	No	No	Yes	430	<50	54	Single	High School	No	No	Private	Han	No	No	No	No	No	No	Yes	2	No
P361	72	M	Positive	MRSA	Yes	IDU+Sexual	Yes	No	Yes	270	5600	9	Divorced	Junior High	Yes	Yes	Shared	Han	Yes	No	Yes	Yes	Yes	Yes	Yes	1	Yes
P362	48	F	Positive	MSSA	Yes	Heterosexual	No	No	No	445	<50	36	Married	High School	No	No	Private	Han	No	No	No	No	No	No	No	4	No
P363	25	M	Negative	-	Yes	Homosexual	No	No	No	615	<50	60	Single	College	No	No	Private	Han	No	No	No	No	No	No	No	1	No
P364	66	F	Positive	MSSA	Yes	Heterosexual	No	Yes	No	405	<50	24	Widowed	Junior High	No	No	Private	Han	No	No	No	No	Yes	No	No	1	No
P365	80	M	Positive	MRSA	No	Heterosexual	Yes	Yes	Yes	135	88000	0	Widowed	Primary	No	No	Private	Han	No	Yes	Yes	Yes	Yes	Yes	Yes	1	No
P366	43	M	Positive	MSSA	Yes	IDU+Sexual	No	No	No	470	<50	30	Single	High School	No	Yes	Shared	Han	Yes	No	No	No	No	No	Yes	5	Yes
P367	61	F	Positive	MSSA	Yes	Heterosexual	No	No	Yes	390	<50	18	Married	Junior High	Yes	No	Private	Han	No	No	No	No	No	No	Yes	3	No
P368	86	M	Positive	MRSA	Yes	IDU+Sexual	Yes	Yes	Yes	255	6800	6	Divorced	Primary	Yes	Yes	Shared	Han	Yes	Yes	Yes	Yes	No	Yes	Yes	1	Yes
P369	30	F	Negative	-	Yes	Heterosexual	No	No	No	580	<50	54	Married	College	No	No	Private	Han	No	No	No	No	No	No	No	3	No
P370	54	M	Positive	MSSA	Yes	Homosexual	No	No	No	435	<50	42	Single	High School	No	No	Private	Han	No	No	No	No	No	No	No	2	No
P371	73	F	Positive	MRSA	No	Heterosexual	Yes	Yes	No	155	85000	0	Widowed	Primary	No	No	Private	Han	No	Yes	No	Yes	Yes	Yes	Yes	1	No
P372	40	M	Positive	MSSA	Yes	IDU+Sexual	No	No	Yes	460	<50	48	Divorced	High School	Yes	Yes	Shared	Han	Yes	No	Yes	No	No	No	Yes	2	Yes
P373	27	M	Negative	-	Yes	Homosexual	No	No	No	605	<50	36	Single	College	No	No	Private	Minority	No	No	No	No	No	No	No	1	No
P374	69	M	Positive	MRSA	Yes	Heterosexual	Yes	Yes	Yes	290	2200	3	Married	Junior High	No	No	Private	Han	No	No	Yes	Yes	Yes	Yes	Yes	4	No
P375	52	F	Positive	MSSA	Yes	Heterosexual	No	No	No	425	<50	24	Married	High School	No	No	Private	Han	No	No	No	No	No	No	No	3	No
P376	78	M	Positive	MRSA	No	IDU+Sexual	Yes	Yes	Yes	140	99000	0	Divorced	Primary	Yes	Yes	Shared	Han	Yes	Yes	Yes	Yes	Yes	Yes	Yes	1	Yes
P377	44	F	Positive	MSSA	Yes	Heterosexual	No	No	Yes	485	<50	30	Married	High School	No	No	Private	Han	No	No	No	No	No	No	Yes	4	No
P378	32	M	Negative	-	Yes	Homosexual	No	No	No	570	<50	48	Single	College	No	No	Private	Han	No	No	No	No	No	No	No	1	No
P379	71	F	Positive	MRSA	No	Heterosexual	Yes	Yes	Yes	165	83000	0	Married	Primary	Yes	No	Shared	Han	No	Yes	Yes	Yes	Yes	Yes	Yes	2	No
P380	45	M	Positive	MSSA	Yes	IDU+Sexual	No	No	No	455	<50	36	Single	High School	No	Yes	Shared	Han	Yes	No	No	No	No	No	Yes	4	Yes
P381	63	M	Positive	MSSA	Yes	Heterosexual	No	Yes	Yes	380	<50	18	Married	Junior High	Yes	No	Private	Han	No	No	No	No	Yes	No	Yes	2	No
P382	82	F	Positive	MRSA	No	Heterosexual	Yes	Yes	No	130	90000	0	Widowed	Primary	No	No	Private	Han	No	Yes	No	Yes	Yes	Yes	Yes	1	No
P383	26	F	Negative	-	Yes	Heterosexual	No	No	No	625	<50	60	Single	College	No	No	Private	Han	No	No	No	No	No	No	No	1	No
P384	58	M	Positive	MSSA	Yes	Heterosexual	No	No	Yes	420	<50	42	Married	Junior High	No	No	Private	Han	No	No	No	No	No	No	Yes	3	No
P385	77	M	Positive	MRSA	Yes	IDU+Sexual	Yes	Yes	Yes	275	4800	12	Divorced	Junior High	Yes	Yes	Shared	Han	Yes	No	Yes	Yes	No	Yes	Yes	1	Yes
P386	49	F	Positive	MSSA	Yes	Heterosexual	No	No	No	440	<50	54	Married	High School	No	No	Private	Han	No	No	No	No	No	No	No	4	No
P387	34	M	Negative	-	Yes	Homosexual	No	No	No	555	<50	36	Single	College	No	No	Private	Minority	No	No	No	No	No	No	No	1	No
P388	67	F	Positive	MRSA	No	Heterosexual	Yes	Yes	Yes	175	78000	0	Widowed	Primary	No	No	Private	Han	No	Yes	Yes	Yes	Yes	Yes	Yes	1	No
P389	41	M	Positive	MSSA	Yes	IDU+Sexual	No	No	Yes	465	<50	24	Divorced	High School	Yes	Yes	Shared	Han	Yes	No	Yes	No	No	No	Yes	5	Yes
P390	60	M	Positive	MSSA	Yes	Heterosexual	No	Yes	No	395	<50	30	Married	Junior High	No	No	Private	Han	No	No	No	No	Yes	No	No	3	No
P391	84	M	Positive	MRSA	No	IDU+Sexual	Yes	Yes	Yes	115	107000	0	Widowed	Primary	Yes	Yes	Shared	Han	Yes	Yes	Yes	Yes	Yes	Yes	Yes	1	Yes
P392	29	F	Negative	-	Yes	Heterosexual	No	No	No	585	<50	48	Married	College	No	No	Private	Han	No	No	No	No	No	No	No	3	No
P393	53	M	Positive	MSSA	Yes	Homosexual	No	No	Yes	430	<50	18	Single	High School	No	No	Private	Han	No	No	No	No	No	No	Yes	2	No
P394	74	F	Positive	MRSA	No	Heterosexual	Yes	Yes	Yes	160	86000	0	Widowed	Primary	Yes	No	Shared	Han	No	Yes	Yes	Yes	Yes	Yes	Yes	1	No
P395	47	M	Positive	MSSA	Yes	IDU+Sexual	No	No	No	450	<50	42	Single	High School	No	Yes	Shared	Han	Yes	No	No	No	No	No	Yes	4	Yes
P396	31	F	Negative	-	Yes	Heterosexual	No	No	No	545	<50	60	Married	College	No	No	Private	Han	No	No	No	No	No	No	No	4	No
P397	70	M	Positive	MRSA	Yes	Heterosexual	Yes	No	Yes	280	3200	9	Married	Junior High	Yes	No	Private	Han	No	No	Yes	Yes	Yes	Yes	Yes	2	No
P398	55	F	Positive	MSSA	Yes	Heterosexual	No	No	Yes	415	<50	36	Married	Junior High	No	No	Private	Han	No	No	No	No	No	No	Yes	3	No
P399	81	M	Positive	MRSA	No	IDU+Sexual	Yes	Yes	Yes	135	101000	0	Divorced	Primary	Yes	Yes	Shared	Han	Yes	Yes	Yes	Yes	No	Yes	Yes	1	Yes
P400	36	M	Positive	MSSA	Yes	Homosexual	No	No	No	520	<50	48	Single	College	No	No	Private	Minority	No	No	No	No	No	No	No	1	No
[truncated: 5 more columns]
