# Supplementary material for: Risk factors of methicillin-resistant Staphylococcus aureus colonization in the nasal cavity of people living with HIV: a cross-sectional study from Dongyang hospital, Zhejiang Province
Source: Front Microbiol. 2025 Aug 13;16:1634460. doi: 10.3389/fmicb.2025.1634460 (PMC12380835; doi:10.3389/fmicb.2025.1634460)
Supplement: Supplementary file 2 [file Table_1.xlsx]

## Sheet: Demographics
Age Group	MRSA (n=98)	MSSA (n=177)
18-20	3	28
20-30	8	34
30-40	12	28
40-50	16	29
50-60	18	28
60-70	20	27
70-80	17	26
80-90	4	25

## Sheet: Gender Distribution
Group	Male (n)	Female (n)
MRSA	54	44
MSSA	88	89

## Sheet: Antibiotic Resistance
Antibiotic	MRSA Resistance Rate (%)	MSSA Resistance Rate (%)
Penicillin	100	86.44
Oxacillin	100	0
Amoxicillin	98	83.62
Amoxicillin/Clavulanic Acid	83.67	0
Cefazolin	81.63	0
Imipenem	80	0
Vancomycin	0	0
Gentamicin	59.18	7.34
Erythromycin	86.73	34.46
Rifampicin	10.2	1.13
Tetracycline	69.39	27.12
Ciprofloxacin	65.31	15.25
Levofloxacin	77.55	71.19
Clindamycin	65.31	23.16
Chloramphenicol	24.49	7.91
Quinupristin/Dalfopristin	6.12	1.13
Linezolid	0	0
Trimethoprim/Sulfamethoxazole	24.49	0

## Sheet: Virulence Genes
Gene	MRSA Positive Rate (%)	MSSA Positive Rate (%)
pvl	8.16	25.42
tst	12.24	10.17

## Sheet: Univariate Analysis
Factor	Colonization Rate (%)	P-value
Marital Status: Unmarried	57.58	0.632
Married	40
Divorced/Widowed	22.86
Education: Primary or Below	25	0.571
Junior High	27.27
High School/Vocational	32.14
College or Above	15.38
Hospitalization Past Year: Yes	64.44	0.549
No	35.85
Respiratory Infection Past 12 Months: Yes	47.62	0.396
No	52.83
Antibiotic Use Past 12 Months: Yes	53.33	0.503
No	47.17
Smoking Past 6 Months: Yes	40.81	0.52
No	59.18
HIV Infection Route: Heterosexual	18.18	0.366
Homosexual	25
Sex + Drug Use	56.32

## Sheet: Multivariate Analysis
Risk Factor	OR	95% CI	P-value
Ethnicity (Han)	2.642	0.607-11.507	0.196
Married	0.855	0.437-1.673	0.646
Divorced or Bereaved	1.004	0.355-2.836	0.994
Education: Junior High	1.268	0.465-3.453	0.643
High School/Vocational	0.678	0.226-2.035	0.488
College or Above	1.062	0.368-3.065	0.911
Respiratory Infection (last 12 mo)	2.044	1.191-3.509	0.01
Smoking (last 6 mo)	0.724	0.435-1.206	0.215
No ART	2.133	1.113-4.089	0.022
Infection Route: Heterosexual	3.413	1.026-11.353	0.045
Sex + Drug Use	1.265	0.691-2.315	0.445
Other	1.572	0.543-4.553	0.404
